# Supplementary material for: The impact of civil unrest on child health care: Evidenced by acute medical complications at presentation – A retrospective comparative study
Source: PLoS One. 2025 Apr 9;20(4):e0320902. doi: 10.1371/journal.pone.0320902 (PMC11981157; doi:10.1371/journal.pone.0320902)
Supplement: S1 File — (ZIP) [file pone.0320902.s001.zip]

Archive with 1 entries (1 files):
- Impact of Civil unrest on child health care raw data anonymized.xlsx
