# Supplementary material for: The impact of civil unrest on child health care: Evidenced by acute medical complications at presentation – A retrospective comparative study
Source: PLoS One. 2025 Apr 9;20(4):e0320902. doi: 10.1371/journal.pone.0320902 (PMC11981157; doi:10.1371/journal.pone.0320902)
Supplement: S1 File — (ZIP) [file pone.0320902.s001.zip › Impact of Civil unrest on child health care raw data anonymized.xlsx]

## Sheet: Civil unrest.sav 4
S.No	DistancefromHospital	AGE in months	AGECATEGORY	SEX	Residency	MonthOFcurrentAdmission	Interventionmonth	Wasting	DegreeOFwasting	Stunting	DegreeOFstunting	Vaccination	AdmissionDiagnosis	AdmisionDiagnosis1	AdmissionDxCNS	AdmissionDxRespiratory	AdmissionDxCardiovascular	AdmissionDxabdomen	AdmissionDxGenitourinary	AdmissionDxMusculoskeletal	AdmissionDxEndocrine	AdmissionDxInfectious	AdmissionDxNutritionaldef	AdmissionDxStoragemetabolic	AdmissionDxHematologic	Admission Dx Electrolyte	Admission Dx Malignancy	Acute Medical Complication	Residency area	AMC Urban	AMC Rural	Type of acute Medical Complication (AMC)	Civil Unrest	pre-Rural
1	Greater than 100kms	8	1 - <12months	Male	Urban	June2023	August 2023	No, there is no wasting	No wasting	No, there is no stunting	No stunting	Fully vaccinated + vaccination uptodate + partially vaccinated	Surgical	Genitourinary disorders	No CNS disorder	No Respiratory disorder	No cardiovascular disorder	No disorders of the abdomen	PPV/Inguinal Hernia	No Musculoskeletal/skin disorder	No Endocrine disorders	No Infection	No Nutritional deficiency	No Storage and/or metabolic disorder	No hematologic disorder	No electrolyte abnormality	No	No	Urban	No AMC	No AMC	No acute Medical complication at presentation	prior to unrest	Pre-Urban
2	Greater than 100kms	1	1 - <12months	Female	Rural	July2023	August 2023	No, there is no wasting	No wasting	No, there is no stunting	No stunting	not vaccinated + vaccination status unknown	Surgical	Disorders of the abdomen	No CNS disorder	No Respiratory disorder	No cardiovascular disorder	IHPS	No Genitourinary disorder	No Musculoskeletal/skin disorder	No Endocrine disorders	No Infection	No Nutritional deficiency	No Storage and/or metabolic disorder	No hematologic disorder	No electrolyte abnormality	No	No	Rural	No AMC	No AMC	No acute Medical complication at presentation	prior to unrest	Pre-Rural
3	Within 100kms	23	>=12months - <24months	Male	Urban	July2023	August 2023	No, there is no wasting	No wasting	No, there is no stunting	No stunting	Fully vaccinated + vaccination uptodate + partially vaccinated	Medical	Respiratory disorder	No CNS disorder	Pneumonia + RAD	No cardiovascular disorder	No disorders of the abdomen	No Genitourinary disorder	No Musculoskeletal/skin disorder	No Endocrine disorders	No Infection	No Nutritional deficiency	No Storage and/or metabolic disorder	No hematologic disorder	No electrolyte abnormality	No	No	Urban	No AMC	No AMC	No acute Medical complication at presentation	prior to unrest	Pre-Urban
4	Within 100kms	156	>=144months	Female	Rural	July2023	August 2023	Yes, there is wasting	Mild wasting	No, there is no stunting	No stunting	not vaccinated + vaccination status unknown	Medical	Cardiovascular disorder	No CNS disorder	No Respiratory disorder	Rheumatic heart diseases	No disorders of the abdomen	No Genitourinary disorder	No Musculoskeletal/skin disorder	No Endocrine disorders	No Infection	Macronutrient deficiency	No Storage and/or metabolic disorder	No hematologic disorder	No electrolyte abnormality	No	No	Rural	No AMC	No AMC	No acute Medical complication at presentation	prior to unrest	Pre-Rural
5	Within 100kms	12	>=12months - <24months	Female	Urban	May2023	August 2023	No, there is no wasting	No wasting	No, there is no stunting	No stunting	Fully vaccinated + vaccination uptodate + partially vaccinated	Medical	Respiratory disorder	No CNS disorder	Pneumonia + RAD	No cardiovascular disorder	No disorders of the abdomen	No Genitourinary disorder	No Musculoskeletal/skin disorder	No Endocrine disorders	No Infection	No Nutritional deficiency	No Storage and/or metabolic disorder	No hematologic disorder	No electrolyte abnormality	No	No	Urban	No AMC	No AMC	No acute Medical complication at presentation	prior to unrest	Pre-Urban
6	Within 100kms	1	1 - <12months	Male	Urban	May2023	August 2023	No, there is no wasting	No wasting	No, there is no stunting	No stunting	Fully vaccinated + vaccination uptodate + partially vaccinated	Medical	Infectious disorders	Pyogenic Meningitis	Pneumonia	No cardiovascular disorder	No disorders of the abdomen	No Genitourinary disorder	No Musculoskeletal/skin disorder	No Endocrine disorders	Sepsis + meningitis	No Nutritional deficiency	No Storage and/or metabolic disorder	No hematologic disorder	No electrolyte abnormality	No	No	Urban	No AMC	No AMC	No acute Medical complication at presentation	prior to unrest	Pre-Urban
7	Greater than 100kms	96	>=72months - <144months	Male	Urban	June2023	August 2023	No, there is no wasting	No wasting	No, there is no stunting	No stunting	not vaccinated + vaccination status unknown	Surgical	Musculoskeletal and skin disorders	No CNS disorder	No Respiratory disorder	No cardiovascular disorder	No disorders of the abdomen	No Genitourinary disorder	gangrene	No Endocrine disorders	wet gangrene	No Nutritional deficiency	No Storage and/or metabolic disorder	No hematologic disorder	No electrolyte abnormality	No	Yes	Urban	Yes	No	wet gangrene	prior to unrest	Pre-Urban
8	Within 100kms	23	>=12months - <24months	Male	Rural	May2023	August 2023	No, there is no wasting	No wasting	No, there is no stunting	No stunting	Fully vaccinated + vaccination uptodate + partially vaccinated	Surgical	Disorders of the abdomen	No CNS disorder	No Respiratory disorder	No cardiovascular disorder	SBO	No Genitourinary disorder	No Musculoskeletal/skin disorder	No Endocrine disorders	No Infection	No Nutritional deficiency	No Storage and/or metabolic disorder	No hematologic disorder	No electrolyte abnormality	No	No	Rural	No AMC	No AMC	No acute Medical complication at presentation	prior to unrest	Pre-Rural
9	Within 100kms	15	>=12months - <24months	Female	Urban	May2023	August 2023	No, there is no wasting	No wasting	No, there is no stunting	No stunting	Fully vaccinated + vaccination uptodate + partially vaccinated	Medical	Respiratory disorder	No CNS disorder	Pertusis	No cardiovascular disorder	No disorders of the abdomen	No Genitourinary disorder	No Musculoskeletal/skin disorder	No Endocrine disorders	Pertusis	No Nutritional deficiency	No Storage and/or metabolic disorder	No hematologic disorder	No electrolyte abnormality	No	No	Urban	No AMC	No AMC	No acute Medical complication at presentation	prior to unrest	Pre-Urban
10	Within 100kms	6	1 - <12months	Male	Urban	July2023	August 2023	Yes, there is wasting	Severe wasting	Yes, there is stunting	Severe Stunting	not vaccinated + vaccination status unknown	Medical	Nutrition associated disorders	No CNS disorder	Pneumonia	No cardiovascular disorder	No disorders of the abdomen	No Genitourinary disorder	No Musculoskeletal/skin disorder	No Endocrine disorders	No Infection	Macronutrient deficiency	No Storage and/or metabolic disorder	No hematologic disorder	No electrolyte abnormality	No	No	Urban	No AMC	No AMC	No acute Medical complication at presentation	prior to unrest	Pre-Urban
11	Within 100kms	1	1 - <12months	Male	Urban	May2023	August 2023	No, there is no wasting	No wasting	No, there is no stunting	No stunting	Fully vaccinated + vaccination uptodate + partially vaccinated	Medical	Infectious disorders	Pyogenic Meningitis	No Respiratory disorder	No cardiovascular disorder	No disorders of the abdomen	No Genitourinary disorder	No Musculoskeletal/skin disorder	No Endocrine disorders	Meningitis	No Nutritional deficiency	No Storage and/or metabolic disorder	No hematologic disorder	No electrolyte abnormality	No	No	Urban	No AMC	No AMC	No acute Medical complication at presentation	prior to unrest	Pre-Urban
12	Greater than 100kms	144	>=144months	Male	Rural	February2023	August 2023	No, there is no wasting	No wasting	No, there is no stunting	No stunting	Fully vaccinated + vaccination uptodate + partially vaccinated	Surgical	Disorders of the abdomen	No CNS disorder	No Respiratory disorder	No cardiovascular disorder	Hemoperitonium secondary to splenic injury	No Genitourinary disorder	No Musculoskeletal/skin disorder	No Endocrine disorders	No Infection	No Nutritional deficiency	No Storage and/or metabolic disorder	No hematologic disorder	No electrolyte abnormality	No	No	Rural	No AMC	No AMC	No acute Medical complication at presentation	prior to unrest	Pre-Rural
13	Greater than 100kms	9	1 - <12months	Male	Rural	January2023	August 2023	Yes, there is wasting	Severe wasting	Yes, there is stunting	Severe Stunting	Fully vaccinated + vaccination uptodate + partially vaccinated	Medical	Mixed	No CNS disorder	sinusitis	No cardiovascular disorder	No disorders of the abdomen	No Genitourinary disorder	No Musculoskeletal/skin disorder	No Endocrine disorders	Sinusitis	Macronutrient deficiency	No Storage and/or metabolic disorder	anemia	Hypocalcemia	No	No	Rural	No AMC	No AMC	No acute Medical complication at presentation	prior to unrest	Pre-Rural
14	Within 100kms	156	>=144months	Male	Urban	February2023	August 2023	No, there is no wasting	No wasting	No, there is no stunting	No stunting	Fully vaccinated + vaccination uptodate + partially vaccinated	Surgical	Musculoskeletal and skin disorders	No CNS disorder	No Respiratory disorder	No cardiovascular disorder	No disorders of the abdomen	No Genitourinary disorder	Fracture	No Endocrine disorders	No Infection	No Nutritional deficiency	No Storage and/or metabolic disorder	No hematologic disorder	No electrolyte abnormality	No	No	Urban	No AMC	No AMC	No acute Medical complication at presentation	prior to unrest	Pre-Urban
15	Within 100kms	84	>=72months - <144months	Male	Urban	January2023	August 2023	No, there is no wasting	No wasting	No, there is no stunting	No stunting	Fully vaccinated + vaccination uptodate + partially vaccinated	Medical	Respiratory disorder	No CNS disorder	Pneumonia	No cardiovascular disorder	No disorders of the abdomen	No Genitourinary disorder	No Musculoskeletal/skin disorder	No Endocrine disorders	Pneumonia	No Nutritional deficiency	No Storage and/or metabolic disorder	No hematologic disorder	No electrolyte abnormality	No	Yes	Urban	Yes	No	Parapneumonic collection	prior to unrest	Pre-Urban
16	Within 100kms	60	>=24months - <72months	Male	Rural	February2023	August 2023	No, there is no wasting	No wasting	No, there is no stunting	No stunting	Fully vaccinated + vaccination uptodate + partially vaccinated	Medical	Infectious disorders	No CNS disorder	No Respiratory disorder	No cardiovascular disorder	No disorders of the abdomen	No Genitourinary disorder	No Musculoskeletal/skin disorder	No Endocrine disorders	Malaria	No Nutritional deficiency	No Storage and/or metabolic disorder	anemia	No electrolyte abnormality	No	Yes	Rural	No	Yes	severe anemia	prior to unrest	Pre-Rural
17	Within 100kms	3	1 - <12months	Female	Rural	March2023	August 2023	No, there is no wasting	No wasting	No, there is no stunting	No stunting	Fully vaccinated + vaccination uptodate + partially vaccinated	Medical	Cardiovascular disorder	No CNS disorder	Pneumonia	Cyanotic CHD	No disorders of the abdomen	No Genitourinary disorder	No Musculoskeletal/skin disorder	No Endocrine disorders	Pneumonia	No Nutritional deficiency	No Storage and/or metabolic disorder	No hematologic disorder	No electrolyte abnormality	No	No	Rural	No AMC	No AMC	No acute Medical complication at presentation	prior to unrest	Pre-Rural
18	Within 100kms	60	>=24months - <72months	Male	Rural	July2023	August 2023	Yes, there is wasting	Severe wasting	Yes, there is stunting	Severe Stunting	not vaccinated + vaccination status unknown	Medical	Mixed	No CNS disorder	Pneumonia	No cardiovascular disorder	No disorders of the abdomen	No Genitourinary disorder	No Musculoskeletal/skin disorder	No Endocrine disorders	Pneumonia	Macronutrient deficiency	No Storage and/or metabolic disorder	anemia	No electrolyte abnormality	No	No	Rural	No AMC	No AMC	No acute Medical complication at presentation	prior to unrest	Pre-Rural
19	Greater than 100kms	84	>=72months - <144months	Male	Urban	April2023	August 2023	Yes, there is wasting	Moderate wasting	No, there is no stunting	No stunting	Fully vaccinated + vaccination uptodate + partially vaccinated	Medical	Infectious disorders	No CNS disorder	Pneumonia	No cardiovascular disorder	No disorders of the abdomen	No Genitourinary disorder	No Musculoskeletal/skin disorder	No Endocrine disorders	Pneumonia	No Nutritional deficiency	No Storage and/or metabolic disorder	No hematologic disorder	No electrolyte abnormality	No	No	Urban	No AMC	No AMC	No acute Medical complication at presentation	prior to unrest	Pre-Urban
20	Within 100kms	3	1 - <12months	Female	Urban	April2023	August 2023	No, there is no wasting	No wasting	No, there is no stunting	No stunting	Fully vaccinated + vaccination uptodate + partially vaccinated	Medical	Infectious disorders	No CNS disorder	Pneumonia	No cardiovascular disorder	No disorders of the abdomen	No Genitourinary disorder	No Musculoskeletal/skin disorder	No Endocrine disorders	Measles + pneumonia	No Nutritional deficiency	No Storage and/or metabolic disorder	No hematologic disorder	No electrolyte abnormality	No	No	Urban	No AMC	No AMC	No acute Medical complication at presentation	prior to unrest	Pre-Urban
21	Greater than 100kms	2	1 - <12months	Male	Urban	June2023	August 2023	No, there is no wasting	No wasting	No, there is no stunting	No stunting	Fully vaccinated + vaccination uptodate + partially vaccinated	Medical	Infectious disorders	No CNS disorder	No Respiratory disorder	No cardiovascular disorder	No disorders of the abdomen	No Genitourinary disorder	No Musculoskeletal/skin disorder	No Endocrine disorders	Meningitis	No Nutritional deficiency	No Storage and/or metabolic disorder	No hematologic disorder	No electrolyte abnormality	No	No	Urban	No AMC	No AMC	No acute Medical complication at presentation	prior to unrest	Pre-Urban
22	Greater than 100kms	48	>=24months - <72months	Female	Urban	January2023	August 2023	Yes, there is wasting	Severe wasting	Yes, there is stunting	Severe Stunting	Fully vaccinated + vaccination uptodate + partially vaccinated	Medical	Mixed	No CNS disorder	No Respiratory disorder	No cardiovascular disorder	Tuberculosis peritonitis	No Genitourinary disorder	No Musculoskeletal/skin disorder	No Endocrine disorders	Tuberculosis	Macronutrient deficiency	No Storage and/or metabolic disorder	No hematologic disorder	Hyponatremia	No	No	Urban	Yes	No	No acute Medical complication at presentation	prior to unrest	Pre-Urban
23	Greater than 100kms	18	>=12months - <24months	Female	Urban	May2023	August 2023	No, there is no wasting	No wasting	No, there is no stunting	No stunting	Fully vaccinated + vaccination uptodate + partially vaccinated	Medical	Cardiovascular disorder	No CNS disorder	Pneumonia	Acyanotic CHD	No disorders of the abdomen	No Genitourinary disorder	No Musculoskeletal/skin disorder	No Endocrine disorders	Pneumonia	No Nutritional deficiency	No Storage and/or metabolic disorder	No hematologic disorder	No electrolyte abnormality	No	No	Urban	No AMC	No AMC	No acute Medical complication at presentation	prior to unrest	Pre-Urban
24	Greater than 100kms	5	1 - <12months	Male	Rural	February2023	August 2023	Yes, there is wasting	Mild wasting	Yes, there is stunting	Mild stunting	Fully vaccinated + vaccination uptodate + partially vaccinated	Surgical	Malignancy	No CNS disorder	No Respiratory disorder	No cardiovascular disorder	No disorders of the abdomen	No Genitourinary disorder	No Musculoskeletal/skin disorder	No Endocrine disorders	No Infection	No Nutritional deficiency	No Storage and/or metabolic disorder	No hematologic disorder	No electrolyte abnormality	Yes	No	Rural	No AMC	No AMC	No acute Medical complication at presentation	prior to unrest	Pre-Rural
25	Greater than 100kms	96	>=72months - <144months	Female	Rural	May2023	August 2023	No, there is no wasting	No wasting	No, there is no stunting	No stunting	Fully vaccinated + vaccination uptodate + partially vaccinated	Medical	Infectious disorders	No CNS disorder	No Respiratory disorder	No cardiovascular disorder	No disorders of the abdomen	No Genitourinary disorder	No Musculoskeletal/skin disorder	No Endocrine disorders	Malaria	No Nutritional deficiency	No Storage and/or metabolic disorder	anemia	No electrolyte abnormality	No	Yes	Rural	No	Yes	severe anemia	prior to unrest	Pre-Rural
26	Within 100kms	168	>=144months	Male	Rural	July2023	August 2023	No, there is no wasting	No wasting	No, there is no stunting	No stunting	Fully vaccinated + vaccination uptodate + partially vaccinated	Medical	Respiratory disorder	No CNS disorder	Pneumonia	No cardiovascular disorder	No disorders of the abdomen	No Genitourinary disorder	No Musculoskeletal/skin disorder	No Endocrine disorders	Pneumonia	No Nutritional deficiency	No Storage and/or metabolic disorder	No hematologic disorder	No electrolyte abnormality	No	No	Rural	No AMC	No AMC	No acute Medical complication at presentation	prior to unrest	Pre-Rural
27	Greater than 100kms	48	>=24months - <72months	Male	Urban	January2023	August 2023	Yes, there is wasting	Severe wasting	Yes, there is stunting	Moderate stunting	Fully vaccinated + vaccination uptodate + partially vaccinated	Medical	Mixed	No CNS disorder	Pneumonia	Acyanotic CHD	No disorders of the abdomen	No Genitourinary disorder	No Musculoskeletal/skin disorder	No Endocrine disorders	Pneumonia	Macronutrient deficiency	No Storage and/or metabolic disorder	No hematologic disorder	No electrolyte abnormality	No	No	Urban	No AMC	No AMC	No acute Medical complication at presentation	prior to unrest	Pre-Urban
28	Within 100kms	4	1 - <12months	Female	Urban	July2023	August 2023	No, there is no wasting	No wasting	No, there is no stunting	No stunting	Fully vaccinated + vaccination uptodate + partially vaccinated	Medical	Infectious disorders	No CNS disorder	Pertusis	No cardiovascular disorder	No disorders of the abdomen	No Genitourinary disorder	No Musculoskeletal/skin disorder	No Endocrine disorders	Pertusis	No Nutritional deficiency	No Storage and/or metabolic disorder	No hematologic disorder	No electrolyte abnormality	No	No	Urban	No AMC	No AMC	No acute Medical complication at presentation	prior to unrest	Pre-Urban
29	Within 100kms	120	>=72months - <144months	Female	Urban	May2023	August 2023	No, there is no wasting	No wasting	Yes, there is stunting	Moderate stunting	Fully vaccinated + vaccination uptodate + partially vaccinated	Medical	Mixed	stroke	No Respiratory disorder	Rheumatic heart diseases	No disorders of the abdomen	No Genitourinary disorder	No Musculoskeletal/skin disorder	No Endocrine disorders	No Infection	No Nutritional deficiency	No Storage and/or metabolic disorder	No hematologic disorder	No electrolyte abnormality	No	Yes	Urban	Yes	No	Acute motor deficit	prior to unrest	Pre-Urban
30	Greater than 100kms	3	1 - <12months	Female	Rural	March2023	August 2023	No, there is no wasting	No wasting	No, there is no stunting	No stunting	Fully vaccinated + vaccination uptodate + partially vaccinated	Surgical	Central nervous system disorder	MMC	No Respiratory disorder	No cardiovascular disorder	No disorders of the abdomen	No Genitourinary disorder	No Musculoskeletal/skin disorder	No Endocrine disorders	No Infection	No Nutritional deficiency	No Storage and/or metabolic disorder	No hematologic disorder	No electrolyte abnormality	No	No	Rural	No AMC	No AMC	No acute Medical complication at presentation	prior to unrest	Pre-Rural
31	Within 100kms	5	1 - <12months	Male	Rural	April2023	August 2023	No, there is no wasting	No wasting	No, there is no stunting	No stunting	Fully vaccinated + vaccination uptodate + partially vaccinated	Medical	Respiratory disorder	No CNS disorder	Pneumonia	No cardiovascular disorder	No disorders of the abdomen	No Genitourinary disorder	No Musculoskeletal/skin disorder	No Endocrine disorders	No Infection	No Nutritional deficiency	No Storage and/or metabolic disorder	No hematologic disorder	No electrolyte abnormality	No	No	Rural	No AMC	No AMC	No acute Medical complication at presentation	prior to unrest	Pre-Rural
32	Within 100kms	108	>=72months - <144months	Female	Rural	January2023	August 2023	Yes, there is wasting	Severe wasting	Yes, there is stunting	Moderate stunting	not vaccinated + vaccination status unknown	Medical	Mixed	Pyogenic Meningitis	No Respiratory disorder	No cardiovascular disorder	No disorders of the abdomen	No Genitourinary disorder	No Musculoskeletal/skin disorder	No Endocrine disorders	Meningitis	Macronutrient deficiency	No Storage and/or metabolic disorder	No hematologic disorder	No electrolyte abnormality	No	No	Rural	No AMC	No AMC	No acute Medical complication at presentation	prior to unrest	Pre-Rural
33	Within 100kms	1.5	1 - <12months	Female	Urban	January2023	August 2023	No, there is no wasting	No wasting	No, there is no stunting	No stunting	not vaccinated + vaccination status unknown	Surgical	Disorders of the abdomen	No CNS disorder	No Respiratory disorder	No cardiovascular disorder	ARM/anorectal malformation	No Genitourinary disorder	No Musculoskeletal/skin disorder	No Endocrine disorders	No Infection	No Nutritional deficiency	No Storage and/or metabolic disorder	No hematologic disorder	No electrolyte abnormality	No	No	Urban	No AMC	No AMC	No acute Medical complication at presentation	prior to unrest	Pre-Urban
34	Greater than 100kms	31	>=24months - <72months	Female	Rural	March2023	August 2023	No, there is no wasting	No wasting	No, there is no stunting	No stunting	not vaccinated + vaccination status unknown	Surgical	Disorders of the abdomen	No CNS disorder	No Respiratory disorder	No cardiovascular disorder	ARM/anorectal malformation	No Genitourinary disorder	No Musculoskeletal/skin disorder	No Endocrine disorders	No Infection	No Nutritional deficiency	No Storage and/or metabolic disorder	No hematologic disorder	No electrolyte abnormality	No	No	Rural	No AMC	No AMC	No acute Medical complication at presentation	prior to unrest	Pre-Rural
35	Greater than 100kms	24	>=24months - <72months	Male	Rural	January2023	August 2023	Yes, there is wasting	Severe wasting	Yes, there is stunting	Severe Stunting	Fully vaccinated + vaccination uptodate + partially vaccinated	Medical	Mixed	No CNS disorder	Pneumonia	No cardiovascular disorder	No disorders of the abdomen	No Genitourinary disorder	No Musculoskeletal/skin disorder	No Endocrine disorders	Pneumonia	Micronutrient deficiency	No Storage and/or metabolic disorder	No hematologic disorder	No electrolyte abnormality	No	No	Rural	No AMC	No AMC	No acute Medical complication at presentation	prior to unrest	Pre-Rural
36	Greater than 100kms	6	1 - <12months	Female	Rural	February2023	August 2023	Yes, there is wasting	Moderate wasting	Yes, there is stunting	Moderate stunting	Fully vaccinated + vaccination uptodate + partially vaccinated	Medical	Cardiovascular disorder	No CNS disorder	Pneumonia	Acyanotic CHD	No disorders of the abdomen	No Genitourinary disorder	No Musculoskeletal/skin disorder	No Endocrine disorders	Pneumonia	Macronutrient deficiency	No Storage and/or metabolic disorder	No hematologic disorder	No electrolyte abnormality	No	No	Rural	No AMC	No AMC	No acute Medical complication at presentation	prior to unrest	Pre-Rural
37	Within 100kms	17	>=12months - <24months	Male	Rural	June2023	August 2023	No, there is no wasting	No wasting	No, there is no stunting	No stunting	not vaccinated + vaccination status unknown	Medical	Central nervous system disorder	Pyogenic Meningitis	No Respiratory disorder	No cardiovascular disorder	No disorders of the abdomen	No Genitourinary disorder	No Musculoskeletal/skin disorder	No Endocrine disorders	Meningitis	No Nutritional deficiency	No Storage and/or metabolic disorder	No hematologic disorder	No electrolyte abnormality	No	No	Rural	No AMC	No AMC	No acute Medical complication at presentation	prior to unrest	Pre-Rural
38	Within 100kms	15	>=12months - <24months	Male	Rural	June2023	August 2023	No, there is no wasting	No wasting	No, there is no stunting	No stunting	Fully vaccinated + vaccination uptodate + partially vaccinated	Medical	Infectious disorders	No CNS disorder	No Respiratory disorder	No cardiovascular disorder	No disorders of the abdomen	No Genitourinary disorder	No Musculoskeletal/skin disorder	No Endocrine disorders	Pyogenic lymphadenitis	No Nutritional deficiency	No Storage and/or metabolic disorder	No hematologic disorder	No electrolyte abnormality	No	No	Rural	No AMC	No AMC	No acute Medical complication at presentation	prior to unrest	Pre-Rural
39	Greater than 100kms	15	>=12months - <24months	Male	Urban	February2023	August 2023	No, there is no wasting	No wasting	No, there is no stunting	No stunting	Fully vaccinated + vaccination uptodate + partially vaccinated	Medical	Endocrine disorders	No CNS disorder	No Respiratory disorder	No cardiovascular disorder	No disorders of the abdomen	No Genitourinary disorder	No Musculoskeletal/skin disorder	IDDM	No Infection	No Nutritional deficiency	No Storage and/or metabolic disorder	No hematologic disorder	No electrolyte abnormality	No	Yes	Urban	Yes	No	DKA	prior to unrest	Pre-Urban
40	Greater than 100kms	1.5	1 - <12months	Male	Urban	January2023	August 2023	No, there is no wasting	No wasting	No, there is no stunting	No stunting	Fully vaccinated + vaccination uptodate + partially vaccinated	Surgical	Central nervous system disorder	MMC	No Respiratory disorder	No cardiovascular disorder	No disorders of the abdomen	No Genitourinary disorder	No Musculoskeletal/skin disorder	No Endocrine disorders	No Infection	No Nutritional deficiency	No Storage and/or metabolic disorder	No hematologic disorder	No electrolyte abnormality	No	No	Urban	No AMC	No AMC	No acute Medical complication at presentation	prior to unrest	Pre-Urban
41	Within 100kms	156	>=144months	Male	Rural	April2023	August 2023	No, there is no wasting	No wasting	No, there is no stunting	No stunting	Fully vaccinated + vaccination uptodate + partially vaccinated	Surgical	Disorders of the abdomen	No CNS disorder	No Respiratory disorder	No cardiovascular disorder	Appendicitis	No Genitourinary disorder	No Musculoskeletal/skin disorder	No Endocrine disorders	No Infection	No Nutritional deficiency	No Storage and/or metabolic disorder	No hematologic disorder	No electrolyte abnormality	No	Yes	Rural	No	Yes	Perofrated appendicitis/abscess	prior to unrest	Pre-Rural
42	Greater than 100kms	8	1 - <12months	Male	Rural	January2023	August 2023	No, there is no wasting	No wasting	No, there is no stunting	No stunting	Fully vaccinated + vaccination uptodate + partially vaccinated	Surgical	Central nervous system disorder	MMC	No Respiratory disorder	No cardiovascular disorder	No disorders of the abdomen	No Genitourinary disorder	No Musculoskeletal/skin disorder	No Endocrine disorders	No Infection	No Nutritional deficiency	No Storage and/or metabolic disorder	No hematologic disorder	No electrolyte abnormality	No	No	Rural	No AMC	No AMC	No acute Medical complication at presentation	prior to unrest	Pre-Rural
43	Greater than 100kms	7	1 - <12months	Female	Rural	July2023	August 2023	No, there is no wasting	No wasting	No, there is no stunting	No stunting	Fully vaccinated + vaccination uptodate + partially vaccinated	Surgical	Disorders of the abdomen	No CNS disorder	No Respiratory disorder	No cardiovascular disorder	Obstructive jaundice	No Genitourinary disorder	No Musculoskeletal/skin disorder	No Endocrine disorders	No Infection	No Nutritional deficiency	No Storage and/or metabolic disorder	No hematologic disorder	No electrolyte abnormality	No	No	Rural	No AMC	No AMC	No acute Medical complication at presentation	prior to unrest	Pre-Rural
44	Within 100kms	4	1 - <12months	Male	Rural	January2023	August 2023	No, there is no wasting	No wasting	No, there is no stunting	No stunting	not vaccinated + vaccination status unknown	Medical	Mixed	Pyogenic Meningitis	Pneumonia	No cardiovascular disorder	No disorders of the abdomen	No Genitourinary disorder	No Musculoskeletal/skin disorder	No Endocrine disorders	pneumonia + Meningitis	No Nutritional deficiency	No Storage and/or metabolic disorder	No hematologic disorder	No electrolyte abnormality	No	No	Rural	No AMC	No AMC	No acute Medical complication at presentation	prior to unrest	Pre-Rural
45	Greater than 100kms	16	>=12months - <24months	Male	Urban	April2023	August 2023	No, there is no wasting	No wasting	No, there is no stunting	No stunting	Fully vaccinated + vaccination uptodate + partially vaccinated	Medical	Respiratory disorder	No CNS disorder	Pneumonia + RAD	No cardiovascular disorder	No disorders of the abdomen	No Genitourinary disorder	No Musculoskeletal/skin disorder	No Endocrine disorders	Pneumonia	No Nutritional deficiency	No Storage and/or metabolic disorder	No hematologic disorder	No electrolyte abnormality	No	No	Urban	No AMC	No AMC	No acute Medical complication at presentation	prior to unrest	Pre-Urban
46	Within 100kms	26	>=24months - <72months	Female	Rural	February2023	August 2023	No, there is no wasting	No wasting	No, there is no stunting	No stunting	Fully vaccinated + vaccination uptodate + partially vaccinated	Surgical	Disorders of the abdomen	No CNS disorder	No Respiratory disorder	No cardiovascular disorder	Intususception	No Genitourinary disorder	No Musculoskeletal/skin disorder	No Endocrine disorders	No Infection	No Nutritional deficiency	No Storage and/or metabolic disorder	No hematologic disorder	No electrolyte abnormality	No	No	Rural	No AMC	No AMC	No acute Medical complication at presentation	prior to unrest	Pre-Rural
47	Greater than 100kms	96	>=72months - <144months	Male	Rural	June2023	August 2023	Yes, there is wasting	Moderate wasting	No, there is no stunting	No stunting	Fully vaccinated + vaccination uptodate + partially vaccinated	Surgical	Musculoskeletal and skin disorders	No CNS disorder	No Respiratory disorder	No cardiovascular disorder	No disorders of the abdomen	No Genitourinary disorder	Bullet/blast Injury	No Endocrine disorders	No Infection	No Nutritional deficiency	No Storage and/or metabolic disorder	No hematologic disorder	No electrolyte abnormality	No	No	Rural	No AMC	No AMC	No acute Medical complication at presentation	prior to unrest	Pre-Rural
48	Greater than 100kms	3	1 - <12months	Female	Rural	May2023	August 2023	Yes, there is wasting	Severe wasting	Yes, there is stunting	Severe Stunting	not vaccinated + vaccination status unknown	Surgical	Mixed	Hydrocephalus	No Respiratory disorder	No cardiovascular disorder	No disorders of the abdomen	No Genitourinary disorder	No Musculoskeletal/skin disorder	No Endocrine disorders	No Infection	Macronutrient deficiency	No Storage and/or metabolic disorder	No hematologic disorder	No electrolyte abnormality	No	No	Rural	No AMC	No AMC	No acute Medical complication at presentation	prior to unrest	Pre-Rural
49	Within 100kms	15	>=12months - <24months	Female	Urban	June2023	August 2023	Yes, there is wasting	Severe wasting	Yes, there is stunting	Severe Stunting	not vaccinated + vaccination status unknown	Medical	Mixed	No CNS disorder	Pneumonia	No cardiovascular disorder	No disorders of the abdomen	No Genitourinary disorder	No Musculoskeletal/skin disorder	No Endocrine disorders	Pneumonia	Micronutrient deficiency	No Storage and/or metabolic disorder	No hematologic disorder	No electrolyte abnormality	No	No	Urban	No AMC	No AMC	No acute Medical complication at presentation	prior to unrest	Pre-Urban
50	Within 100kms	27	>=24months - <72months	Male	Rural	June2023	August 2023	No, there is no wasting	No wasting	No, there is no stunting	No stunting	Fully vaccinated + vaccination uptodate + partially vaccinated	Surgical	Musculoskeletal and skin disorders	No CNS disorder	No Respiratory disorder	No cardiovascular disorder	No disorders of the abdomen	No Genitourinary disorder	Abscess	No Endocrine disorders	abscess	No Nutritional deficiency	No Storage and/or metabolic disorder	No hematologic disorder	No electrolyte abnormality	No	No	Rural	No AMC	No AMC	No acute Medical complication at presentation	prior to unrest	Pre-Rural
51	Within 100kms	72	>=72months - <144months	Male	Urban	May2023	August 2023	No, there is no wasting	No wasting	No, there is no stunting	No stunting	Fully vaccinated + vaccination uptodate + partially vaccinated	Surgical	Musculoskeletal and skin disorders	No CNS disorder	No Respiratory disorder	No cardiovascular disorder	No disorders of the abdomen	No Genitourinary disorder	Fracture	No Endocrine disorders	No Infection	No Nutritional deficiency	No Storage and/or metabolic disorder	No hematologic disorder	No electrolyte abnormality	No	No	Urban	No AMC	No AMC	No acute Medical complication at presentation	prior to unrest	Pre-Urban
52	Within 100kms	8	1 - <12months	Male	Rural	January2023	August 2023	No, there is no wasting	No wasting	No, there is no stunting	No stunting	Fully vaccinated + vaccination uptodate + partially vaccinated	Medical	Mixed	No CNS disorder	Pneumonia + RAD	pericardial diseases	No disorders of the abdomen	No Genitourinary disorder	No Musculoskeletal/skin disorder	No Endocrine disorders	pneumonia + pericarditis	No Nutritional deficiency	No Storage and/or metabolic disorder	No hematologic disorder	No electrolyte abnormality	No	No	Rural	No AMC	No AMC	No acute Medical complication at presentation	prior to unrest	Pre-Rural
53	Greater than 100kms	2	1 - <12months	Male	Rural	April2023	August 2023	No, there is no wasting	No wasting	No, there is no stunting	No stunting	Fully vaccinated + vaccination uptodate + partially vaccinated	Medical	Central nervous system disorder	Pyogenic Meningitis	No Respiratory disorder	No cardiovascular disorder	No disorders of the abdomen	No Genitourinary disorder	No Musculoskeletal/skin disorder	No Endocrine disorders	Meningitis	No Nutritional deficiency	No Storage and/or metabolic disorder	No hematologic disorder	No electrolyte abnormality	No	No	Rural	No AMC	No AMC	No acute Medical complication at presentation	prior to unrest	Pre-Rural
54	Within 100kms	72	>=72months - <144months	Female	Urban	April2023	August 2023	No, there is no wasting	No wasting	No, there is no stunting	No stunting	Fully vaccinated + vaccination uptodate + partially vaccinated	Medical	Disorders of the abdomen	No CNS disorder	No Respiratory disorder	No cardiovascular disorder	acute hepatitis/acute liver failure/CLD	No Genitourinary disorder	No Musculoskeletal/skin disorder	No Endocrine disorders	No Infection	No Nutritional deficiency	No Storage and/or metabolic disorder	No hematologic disorder	No electrolyte abnormality	No	No	Urban	No AMC	No AMC	No acute Medical complication at presentation	prior to unrest	Pre-Urban
55	Greater than 100kms	156	>=144months	Male	Rural	February2023	August 2023	No, there is no wasting	No wasting	No, there is no stunting	No stunting	Fully vaccinated + vaccination uptodate + partially vaccinated	Surgical	Central nervous system disorder	Traumatic brain injury	No Respiratory disorder	No cardiovascular disorder	No disorders of the abdomen	No Genitourinary disorder	No Musculoskeletal/skin disorder	No Endocrine disorders	No Infection	No Nutritional deficiency	No Storage and/or metabolic disorder	No hematologic disorder	No electrolyte abnormality	No	No	Rural	No AMC	No AMC	No acute Medical complication at presentation	prior to unrest	Pre-Rural
56	Greater than 100kms	72	>=72months - <144months	Female	Rural	March2023	August 2023	No, there is no wasting	No wasting	No, there is no stunting	No stunting	Fully vaccinated + vaccination uptodate + partially vaccinated	Surgical	Genitourinary disorders	No CNS disorder	No Respiratory disorder	No cardiovascular disorder	No disorders of the abdomen	Hydronephrosis	No Musculoskeletal/skin disorder	No Endocrine disorders	No Infection	No Nutritional deficiency	No Storage and/or metabolic disorder	No hematologic disorder	No electrolyte abnormality	No	No	Rural	No AMC	No AMC	No acute Medical complication at presentation	prior to unrest	Pre-Rural
57	Within 100kms	4	1 - <12months	Male	Urban	April2023	August 2023	Yes, there is wasting	Severe wasting	Yes, there is stunting	Moderate stunting	Fully vaccinated + vaccination uptodate + partially vaccinated	Medical	Central nervous system disorder	Pyogenic Meningitis	No Respiratory disorder	No cardiovascular disorder	No disorders of the abdomen	No Genitourinary disorder	No Musculoskeletal/skin disorder	No Endocrine disorders	Meningitis	No Nutritional deficiency	No Storage and/or metabolic disorder	No hematologic disorder	No electrolyte abnormality	No	No	Urban	No AMC	No AMC	No acute Medical complication at presentation	prior to unrest	Pre-Urban
58	Greater than 100kms	108	>=72months - <144months	Male	Urban	June2023	August 2023	Yes, there is wasting	Moderate wasting	Yes, there is stunting	Moderate stunting	not vaccinated + vaccination status unknown	Medical	Infectious disorders	No CNS disorder	Disseminated tuberculosis	No cardiovascular disorder	No disorders of the abdomen	No Genitourinary disorder	No Musculoskeletal/skin disorder	No Endocrine disorders	Tuberculosis	Macronutrient deficiency	No Storage and/or metabolic disorder	No hematologic disorder	No electrolyte abnormality	No	No	Urban	No AMC	No AMC	No acute Medical complication at presentation	prior to unrest	Pre-Urban
59	Greater than 100kms	24	>=24months - <72months	Female	Urban	January2023	August 2023	Yes, there is wasting	Severe wasting	Yes, there is stunting	Severe Stunting	Fully vaccinated + vaccination uptodate + partially vaccinated	Medical	Mixed	No CNS disorder	No Respiratory disorder	Acyanotic CHD	No disorders of the abdomen	No Genitourinary disorder	No Musculoskeletal/skin disorder	No Endocrine disorders	Tuberculosis	Macronutrient deficiency	No Storage and/or metabolic disorder	No hematologic disorder	No electrolyte abnormality	No	Yes	Urban	Yes	No	CHF	prior to unrest	Pre-Urban
60	Within 100kms	8	1 - <12months	Female	Rural	June2023	August 2023	No, there is no wasting	No wasting	No, there is no stunting	No stunting	Fully vaccinated + vaccination uptodate + partially vaccinated	Medical	Mixed	No CNS disorder	Pneumonia	Acyanotic CHD	No disorders of the abdomen	No Genitourinary disorder	No Musculoskeletal/skin disorder	No Endocrine disorders	Pneumonia	No Nutritional deficiency	No Storage and/or metabolic disorder	No hematologic disorder	No electrolyte abnormality	No	No	Rural	No AMC	No AMC	No acute Medical complication at presentation	prior to unrest	Pre-Rural
61	Within 100kms	1	1 - <12months	Male	Rural	January2023	August 2023	Yes, there is wasting	Severe wasting	No, there is no stunting	No stunting	not vaccinated + vaccination status unknown	Surgical	Central nervous system disorder	Ventriculitis	No Respiratory disorder	No cardiovascular disorder	No disorders of the abdomen	No Genitourinary disorder	No Musculoskeletal/skin disorder	No Endocrine disorders	ventriculitis	Macronutrient deficiency	No Storage and/or metabolic disorder	No hematologic disorder	No electrolyte abnormality	No	Yes	Rural	No	Yes	Hydrocephalus	prior to unrest	Pre-Rural
62	Within 100kms	84	>=72months - <144months	Male	Urban	June2023	August 2023	No, there is no wasting	No wasting	No, there is no stunting	No stunting	Fully vaccinated + vaccination uptodate + partially vaccinated	Medical	Hematologic disorders	No CNS disorder	No Respiratory disorder	No cardiovascular disorder	No disorders of the abdomen	No Genitourinary disorder	No Musculoskeletal/skin disorder	No Endocrine disorders	No Infection	No Nutritional deficiency	No Storage and/or metabolic disorder	ITP	No electrolyte abnormality	No	No	Urban	No AMC	No AMC	No acute Medical complication at presentation	prior to unrest	Pre-Urban
63	Greater than 100kms	24	>=24months - <72months	Male	Rural	July2023	August 2023	Yes, there is wasting	Severe wasting	Yes, there is stunting	Severe Stunting	Fully vaccinated + vaccination uptodate + partially vaccinated	Medical	Mixed	Pyogenic Meningitis	No Respiratory disorder	No cardiovascular disorder	No disorders of the abdomen	No Genitourinary disorder	No Musculoskeletal/skin disorder	No Endocrine disorders	Meningitis	Macronutrient deficiency	No Storage and/or metabolic disorder	No hematologic disorder	No electrolyte abnormality	No	No	Rural	No AMC	No AMC	No acute Medical complication at presentation	prior to unrest	Pre-Rural
64	Within 100kms	2	1 - <12months	Female	Urban	April2023	August 2023	Yes, there is wasting	Severe wasting	No, there is no stunting	No stunting	not vaccinated + vaccination status unknown	Medical	Mixed	No CNS disorder	No Respiratory disorder	No cardiovascular disorder	No disorders of the abdomen	No Genitourinary disorder	No Musculoskeletal/skin disorder	No Endocrine disorders	Sepsis	Macronutrient deficiency	No Storage and/or metabolic disorder	No hematologic disorder	No electrolyte abnormality	No	No	Urban	No AMC	No AMC	No acute Medical complication at presentation	prior to unrest	Pre-Urban
65	Greater than 100kms	156	>=144months	Female	Rural	May2023	August 2023	No, there is no wasting	No wasting	No, there is no stunting	No stunting	Fully vaccinated + vaccination uptodate + partially vaccinated	Medical	Cardiovascular disorder	No CNS disorder	No Respiratory disorder	Rheumatic heart diseases	No disorders of the abdomen	No Genitourinary disorder	No Musculoskeletal/skin disorder	No Endocrine disorders	No Infection	No Nutritional deficiency	No Storage and/or metabolic disorder	anemia	No electrolyte abnormality	No	No	Rural	No AMC	No AMC	No acute Medical complication at presentation	prior to unrest	Pre-Rural
66	Within 100kms	96	>=72months - <144months	Male	Urban	March2023	August 2023	No, there is no wasting	No wasting	No, there is no stunting	No stunting	Fully vaccinated + vaccination uptodate + partially vaccinated	Surgical	Disorders of the abdomen	No CNS disorder	No Respiratory disorder	No cardiovascular disorder	Appendicitis	No Genitourinary disorder	No Musculoskeletal/skin disorder	No Endocrine disorders	No Infection	No Nutritional deficiency	No Storage and/or metabolic disorder	No hematologic disorder	No electrolyte abnormality	No	No	Urban	No AMC	No AMC	No acute Medical complication at presentation	prior to unrest	Pre-Urban
67	Greater than 100kms	84	>=72months - <144months	Male	Rural	April2023	August 2023	Yes, there is wasting	Mild wasting	Yes, there is stunting	Moderate stunting	not vaccinated + vaccination status unknown	Medical	Mixed	No CNS disorder	No Respiratory disorder	No cardiovascular disorder	No disorders of the abdomen	No Genitourinary disorder	Tuberculosis Spondylitis	No Endocrine disorders	Tuberculosis	Macronutrient deficiency	No Storage and/or metabolic disorder	No hematologic disorder	No electrolyte abnormality	No	No	Rural	No AMC	No AMC	No acute Medical complication at presentation	prior to unrest	Pre-Rural
68	Greater than 100kms	132	>=72months - <144months	Female	Rural	July2023	August 2023	Yes, there is wasting	Moderate wasting	No, there is no stunting	No stunting	Fully vaccinated + vaccination uptodate + partially vaccinated	Medical	Central nervous system disorder	GBS	No Respiratory disorder	No cardiovascular disorder	No disorders of the abdomen	No Genitourinary disorder	No Musculoskeletal/skin disorder	No Endocrine disorders	No Infection	No Nutritional deficiency	No Storage and/or metabolic disorder	No hematologic disorder	No electrolyte abnormality	No	No	Rural	No AMC	No AMC	No acute Medical complication at presentation	prior to unrest	Pre-Rural
69	Within 100kms	48	>=24months - <72months	Male	Rural	January2023	August 2023	No, there is no wasting	No wasting	No, there is no stunting	No stunting	Fully vaccinated + vaccination uptodate + partially vaccinated	Surgical	Disorders of the abdomen	No CNS disorder	No Respiratory disorder	No cardiovascular disorder	Penetrating abdominal injury	No Genitourinary disorder	No Musculoskeletal/skin disorder	No Endocrine disorders	No Infection	No Nutritional deficiency	No Storage and/or metabolic disorder	No hematologic disorder	No electrolyte abnormality	No	No	Rural	No AMC	No AMC	No acute Medical complication at presentation	prior to unrest	Pre-Rural
70	Within 100kms	84	>=72months - <144months	Male	Rural	May2023	August 2023	No, there is no wasting	No wasting	No, there is no stunting	No stunting	Fully vaccinated + vaccination uptodate + partially vaccinated	Medical	Mixed	No CNS disorder	Pneumonia	Rheumatic heart diseases	No disorders of the abdomen	No Genitourinary disorder	No Musculoskeletal/skin disorder	No Endocrine disorders	Pneumonia	No Nutritional deficiency	No Storage and/or metabolic disorder	No hematologic disorder	No electrolyte abnormality	No	Yes	Rural	No	Yes	CHF	prior to unrest	Pre-Rural
71	Within 100kms	24	>=24months - <72months	Male	Rural	January2023	August 2023	No, there is no wasting	No wasting	No, there is no stunting	No stunting	Fully vaccinated + vaccination uptodate + partially vaccinated	Surgical	Musculoskeletal and skin disorders	No CNS disorder	No Respiratory disorder	No cardiovascular disorder	No disorders of the abdomen	No Genitourinary disorder	Abscess	No Endocrine disorders	No Infection	No Nutritional deficiency	No Storage and/or metabolic disorder	No hematologic disorder	No electrolyte abnormality	No	No	Rural	No AMC	No AMC	No acute Medical complication at presentation	prior to unrest	Pre-Rural
72	Greater than 100kms	8	1 - <12months	Female	Rural	July2023	August 2023	No, there is no wasting	No wasting	No, there is no stunting	No stunting	Fully vaccinated + vaccination uptodate + partially vaccinated	Surgical	Musculoskeletal and skin disorders	No CNS disorder	No Respiratory disorder	No cardiovascular disorder	No disorders of the abdomen	No Genitourinary disorder	others	No Endocrine disorders	No Infection	No Nutritional deficiency	No Storage and/or metabolic disorder	No hematologic disorder	No electrolyte abnormality	No	No	Rural	No AMC	No AMC	No acute Medical complication at presentation	prior to unrest	Pre-Rural
73	Within 100kms	1	1 - <12months	Male	Urban	July2023	August 2023	No, there is no wasting	No wasting	No, there is no stunting	No stunting	not vaccinated + vaccination status unknown	Medical	Infectious disorders	No CNS disorder	No Respiratory disorder	No cardiovascular disorder	No disorders of the abdomen	No Genitourinary disorder	No Musculoskeletal/skin disorder	No Endocrine disorders	Sepsis	No Nutritional deficiency	No Storage and/or metabolic disorder	No hematologic disorder	No electrolyte abnormality	No	No	Urban	No AMC	No AMC	No acute Medical complication at presentation	prior to unrest	Pre-Urban
74	Within 100kms	2	1 - <12months	Female	Urban	January2023	August 2023	No, there is no wasting	No wasting	No, there is no stunting	No stunting	Fully vaccinated + vaccination uptodate + partially vaccinated	Medical	Infectious disorders	Pyogenic Meningitis	No Respiratory disorder	No cardiovascular disorder	No disorders of the abdomen	No Genitourinary disorder	No Musculoskeletal/skin disorder	No Endocrine disorders	Meningitis	No Nutritional deficiency	No Storage and/or metabolic disorder	No hematologic disorder	No electrolyte abnormality	No	No	Urban	No AMC	No AMC	No acute Medical complication at presentation	prior to unrest	Pre-Urban
75	Within 100kms	7	1 - <12months	Male	Urban	May2023	August 2023	No, there is no wasting	No wasting	No, there is no stunting	No stunting	Fully vaccinated + vaccination uptodate + partially vaccinated	Medical	Central nervous system disorder	Pyogenic Meningitis	No Respiratory disorder	No cardiovascular disorder	No disorders of the abdomen	No Genitourinary disorder	No Musculoskeletal/skin disorder	No Endocrine disorders	Meningitis	No Nutritional deficiency	No Storage and/or metabolic disorder	No hematologic disorder	No electrolyte abnormality	No	Yes	Urban	Yes	No	Acute motor deficit	prior to unrest	Pre-Urban
76	Within 100kms	13	>=12months - <24months	Female	Rural	April2023	August 2023	Yes, there is wasting	Severe wasting	Yes, there is stunting	Severe Stunting	Fully vaccinated + vaccination uptodate + partially vaccinated	Medical	Central nervous system disorder	Pyogenic Meningitis	No Respiratory disorder	No cardiovascular disorder	No disorders of the abdomen	No Genitourinary disorder	No Musculoskeletal/skin disorder	No Endocrine disorders	Meningitis	Macronutrient deficiency	No Storage and/or metabolic disorder	No hematologic disorder	No electrolyte abnormality	No	No	Rural	No AMC	No AMC	No acute Medical complication at presentation	prior to unrest	Pre-Rural
77	Within 100kms	72	>=72months - <144months	Male	Urban	May2023	August 2023	No, there is no wasting	No wasting	No, there is no stunting	No stunting	Fully vaccinated + vaccination uptodate + partially vaccinated	Surgical	Mixed	Pyogenic Meningitis	No Respiratory disorder	No cardiovascular disorder	No disorders of the abdomen	No Genitourinary disorder	septic arthritis	No Endocrine disorders	Septic arthritis + Pyogenic meningitis	No Nutritional deficiency	No Storage and/or metabolic disorder	No hematologic disorder	No electrolyte abnormality	No	No	Urban	No AMC	No AMC	No acute Medical complication at presentation	prior to unrest	Pre-Urban
78	Greater than 100kms	108	>=72months - <144months	Male	Urban	July2023	August 2023	Yes, there is wasting	Mild wasting	Yes, there is stunting	Mild stunting	Fully vaccinated + vaccination uptodate + partially vaccinated	Medical	Cardiovascular disorder	No CNS disorder	No Respiratory disorder	Rheumatic heart diseases	No disorders of the abdomen	No Genitourinary disorder	No Musculoskeletal/skin disorder	No Endocrine disorders	No Infection	No Nutritional deficiency	No Storage and/or metabolic disorder	No hematologic disorder	No electrolyte abnormality	No	Yes	Urban	Yes	No	CHF	prior to unrest	Pre-Urban
79	Within 100kms	72	>=72months - <144months	Female	Urban	June2023	August 2023	No, there is no wasting	No wasting	No, there is no stunting	No stunting	Fully vaccinated + vaccination uptodate + partially vaccinated	Medical	Central nervous system disorder	Status epilepticus	No Respiratory disorder	No cardiovascular disorder	No disorders of the abdomen	No Genitourinary disorder	No Musculoskeletal/skin disorder	No Endocrine disorders	No Infection	No Nutritional deficiency	No Storage and/or metabolic disorder	No hematologic disorder	No electrolyte abnormality	No	No	Urban	No AMC	No AMC	No acute Medical complication at presentation	prior to unrest	Pre-Urban
80	Within 100kms	15	>=12months - <24months	Female	Urban	May2023	August 2023	No, there is no wasting	No wasting	No, there is no stunting	No stunting	Fully vaccinated + vaccination uptodate + partially vaccinated	Medical	Infectious disorders	No CNS disorder	Pneumonia	No cardiovascular disorder	No disorders of the abdomen	No Genitourinary disorder	No Musculoskeletal/skin disorder	No Endocrine disorders	Pneumonia	No Nutritional deficiency	No Storage and/or metabolic disorder	No hematologic disorder	No electrolyte abnormality	No	No	Urban	No AMC	No AMC	No acute Medical complication at presentation	prior to unrest	Pre-Urban
81	Greater than 100kms	96	>=72months - <144months	Male	Urban	June2023	August 2023	Yes, there is wasting	Moderate wasting	No, there is no stunting	No stunting	Fully vaccinated + vaccination uptodate + partially vaccinated	Medical	Mixed	Pyogenic Meningitis	No Respiratory disorder	No cardiovascular disorder	No disorders of the abdomen	No Genitourinary disorder	gangrene	No Endocrine disorders	Meningitis	Macronutrient deficiency	No Storage and/or metabolic disorder	No hematologic disorder	No electrolyte abnormality	No	No	Urban	No AMC	No AMC	No acute Medical complication at presentation	prior to unrest	Pre-Urban
82	Within 100kms	23	>=12months - <24months	Male	Rural	May2023	August 2023	No, there is no wasting	No wasting	No, there is no stunting	No stunting	Fully vaccinated + vaccination uptodate + partially vaccinated	Surgical	Disorders of the abdomen	No CNS disorder	No Respiratory disorder	No cardiovascular disorder	SBO	No Genitourinary disorder	No Musculoskeletal/skin disorder	No Endocrine disorders	No Infection	No Nutritional deficiency	No Storage and/or metabolic disorder	No hematologic disorder	No electrolyte abnormality	No	No	Rural	No AMC	No AMC	No acute Medical complication at presentation	prior to unrest	Pre-Rural
83	Within 100kms	42	>=24months - <72months	Male	Urban	January2023	August 2023	No, there is no wasting	No wasting	No, there is no stunting	No stunting	Fully vaccinated + vaccination uptodate + partially vaccinated	Surgical	Genitourinary disorders	No CNS disorder	No Respiratory disorder	No cardiovascular disorder	No disorders of the abdomen	Hypospadia	No Musculoskeletal/skin disorder	No Endocrine disorders	No Infection	No Nutritional deficiency	No Storage and/or metabolic disorder	No hematologic disorder	No electrolyte abnormality	No	No	Urban	No AMC	No AMC	No acute Medical complication at presentation	prior to unrest	Pre-Urban
84	Greater than 100kms	84	>=72months - <144months	Female	Rural	March2023	August 2023	No, there is no wasting	No wasting	No, there is no stunting	No stunting	Fully vaccinated + vaccination uptodate + partially vaccinated	Medical	Central nervous system disorder	GBS	No Respiratory disorder	No cardiovascular disorder	No disorders of the abdomen	No Genitourinary disorder	No Musculoskeletal/skin disorder	No Endocrine disorders	No Infection	No Nutritional deficiency	No Storage and/or metabolic disorder	No hematologic disorder	No electrolyte abnormality	No	No	Rural	No AMC	No AMC	No acute Medical complication at presentation	prior to unrest	Pre-Rural
85	Within 100kms	10	1 - <12months	Male	Rural	January2023	August 2023	No, there is no wasting	No wasting	No, there is no stunting	No stunting	Fully vaccinated + vaccination uptodate + partially vaccinated	Medical	Infectious disorders	No CNS disorder	No Respiratory disorder	No cardiovascular disorder	No disorders of the abdomen	No Genitourinary disorder	No Musculoskeletal/skin disorder	No Endocrine disorders	Pyogenic lymphadenitis	No Nutritional deficiency	No Storage and/or metabolic disorder	No hematologic disorder	No electrolyte abnormality	No	No	Rural	No AMC	No AMC	No acute Medical complication at presentation	prior to unrest	Pre-Rural
86	Greater than 100kms	48	>=24months - <72months	Female	Rural	March2023	August 2023	No, there is no wasting	No wasting	No, there is no stunting	No stunting	Fully vaccinated + vaccination uptodate + partially vaccinated	Medical	Mixed	No CNS disorder	Pneumonia + RAD	No cardiovascular disorder	No disorders of the abdomen	No Genitourinary disorder	No Musculoskeletal/skin disorder	No Endocrine disorders	No Infection	No Nutritional deficiency	No Storage and/or metabolic disorder	anemia	No electrolyte abnormality	No	No	Rural	No AMC	No AMC	No acute Medical complication at presentation	prior to unrest	Pre-Rural
87	Greater than 100kms	17	>=12months - <24months	Male	Rural	February2023	August 2023	No, there is no wasting	No wasting	No, there is no stunting	No stunting	not vaccinated + vaccination status unknown	Surgical	Musculoskeletal and skin disorders	No CNS disorder	No Respiratory disorder	No cardiovascular disorder	No disorders of the abdomen	No Genitourinary disorder	Club foot	No Endocrine disorders	No Infection	No Nutritional deficiency	No Storage and/or metabolic disorder	No hematologic disorder	No electrolyte abnormality	No	No	Rural	No AMC	No AMC	No acute Medical complication at presentation	prior to unrest	Pre-Rural
88	Within 100kms	88	>=72months - <144months	Female	Urban	February2023	August 2023	No, there is no wasting	No wasting	No, there is no stunting	No stunting	Fully vaccinated + vaccination uptodate + partially vaccinated	Medical	Genitourinary disorders	No CNS disorder	No Respiratory disorder	No cardiovascular disorder	No disorders of the abdomen	Acute Glomerulonephritis	No Musculoskeletal/skin disorder	No Endocrine disorders	No Infection	No Nutritional deficiency	No Storage and/or metabolic disorder	No hematologic disorder	No electrolyte abnormality	No	No	Urban	No AMC	No AMC	No acute Medical complication at presentation	prior to unrest	Pre-Urban
89	Greater than 100kms	156	>=144months	Female	Rural	February2023	August 2023	No, there is no wasting	No wasting	No, there is no stunting	No stunting	Fully vaccinated + vaccination uptodate + partially vaccinated	Medical	Central nervous system disorder	Transverse myelitis	No Respiratory disorder	No cardiovascular disorder	No disorders of the abdomen	No Genitourinary disorder	No Musculoskeletal/skin disorder	No Endocrine disorders	No Infection	No Nutritional deficiency	No Storage and/or metabolic disorder	No hematologic disorder	No electrolyte abnormality	No	No	Rural	No AMC	No AMC	No acute Medical complication at presentation	prior to unrest	Pre-Rural
90	Greater than 100kms	7	1 - <12months	Male	Rural	April2023	August 2023	No, there is no wasting	No wasting	No, there is no stunting	No stunting	Fully vaccinated + vaccination uptodate + partially vaccinated	Medical	Central nervous system disorder	Pyogenic Meningitis	No Respiratory disorder	No cardiovascular disorder	No disorders of the abdomen	No Genitourinary disorder	No Musculoskeletal/skin disorder	No Endocrine disorders	Meningitis	No Nutritional deficiency	No Storage and/or metabolic disorder	No hematologic disorder	No electrolyte abnormality	No	No	Rural	No AMC	No AMC	No acute Medical complication at presentation	prior to unrest	Pre-Rural
91	Greater than 100kms	2	1 - <12months	Female	Rural	February2023	August 2023	No, there is no wasting	No wasting	No, there is no stunting	No stunting	not vaccinated + vaccination status unknown	Medical	Central nervous system disorder	Pyogenic Meningitis	No Respiratory disorder	No cardiovascular disorder	No disorders of the abdomen	No Genitourinary disorder	No Musculoskeletal/skin disorder	No Endocrine disorders	Meningitis	No Nutritional deficiency	No Storage and/or metabolic disorder	No hematologic disorder	No electrolyte abnormality	No	No	Rural	No AMC	No AMC	No acute Medical complication at presentation	prior to unrest	Pre-Rural
92	Greater than 100kms	10	1 - <12months	Male	Rural	July2023	August 2023	Yes, there is wasting	Severe wasting	Yes, there is stunting	Severe Stunting	not vaccinated + vaccination status unknown	Surgical	Mixed	No CNS disorder	No Respiratory disorder	No cardiovascular disorder	No disorders of the abdomen	Obstructive uropathy	No Musculoskeletal/skin disorder	No Endocrine disorders	UTI	Macronutrient deficiency	No Storage and/or metabolic disorder	No hematologic disorder	No electrolyte abnormality	No	No	Rural	No AMC	No AMC	No acute Medical complication at presentation	prior to unrest	Pre-Rural
93	Greater than 100kms	26	>=24months - <72months	Male	Rural	July2023	August 2023	Yes, there is wasting	Moderate wasting	No, there is no stunting	No stunting	Fully vaccinated + vaccination uptodate + partially vaccinated	Medical	Mixed	Seizure disorder	Pneumonia	Acyanotic CHD	No disorders of the abdomen	No Genitourinary disorder	No Musculoskeletal/skin disorder	No Endocrine disorders	Pneumonia	Macronutrient deficiency	No Storage and/or metabolic disorder	No hematologic disorder	No electrolyte abnormality	No	No	Rural	No AMC	No AMC	No acute Medical complication at presentation	prior to unrest	Pre-Rural
94	Greater than 100kms	28	>=24months - <72months	Male	Rural	February2023	August 2023	Yes, there is wasting	Severe wasting	Yes, there is stunting	Severe Stunting	Fully vaccinated + vaccination uptodate + partially vaccinated	Medical	Mixed	SMA	No Respiratory disorder	No cardiovascular disorder	No disorders of the abdomen	No Genitourinary disorder	No Musculoskeletal/skin disorder	No Endocrine disorders	Meningitis	Macronutrient deficiency	No Storage and/or metabolic disorder	No hematologic disorder	No electrolyte abnormality	No	Yes	Rural	No	Yes	Increased ICP	prior to unrest	Pre-Rural
95	Greater than 100kms	54	>=24months - <72months	Female	Rural	February2023	August 2023	No, there is no wasting	No wasting	No, there is no stunting	No stunting	Fully vaccinated + vaccination uptodate + partially vaccinated	Medical	Respiratory disorder	No CNS disorder	Pneumonia	No cardiovascular disorder	No disorders of the abdomen	No Genitourinary disorder	No Musculoskeletal/skin disorder	No Endocrine disorders	Pneumonia	No Nutritional deficiency	No Storage and/or metabolic disorder	No hematologic disorder	No electrolyte abnormality	No	Yes	Rural	No	Yes	Parapneumonic collection	prior to unrest	Pre-Rural
96	Greater than 100kms	24	>=24months - <72months	Female	Urban	January2023	August 2023	No, there is no wasting	No wasting	No, there is no stunting	No stunting	Fully vaccinated + vaccination uptodate + partially vaccinated	Medical	Disorders of the abdomen	No CNS disorder	No Respiratory disorder	No cardiovascular disorder	Gastroenteritis	No Genitourinary disorder	No Musculoskeletal/skin disorder	No Endocrine disorders	No Infection	No Nutritional deficiency	No Storage and/or metabolic disorder	No hematologic disorder	No electrolyte abnormality	No	Yes	Urban	Yes	No	Paralytic ileious	prior to unrest	Pre-Urban
97	Within 100kms	24	>=24months - <72months	Female	Urban	June2023	August 2023	No, there is no wasting	No wasting	No, there is no stunting	No stunting	Fully vaccinated + vaccination uptodate + partially vaccinated	Medical	Disorders of the abdomen	No CNS disorder	No Respiratory disorder	No cardiovascular disorder	Gastroenteritis	No Genitourinary disorder	No Musculoskeletal/skin disorder	No Endocrine disorders	No Infection	No Nutritional deficiency	No Storage and/or metabolic disorder	No hematologic disorder	No electrolyte abnormality	No	No	Urban	No AMC	No AMC	No acute Medical complication at presentation	prior to unrest	Pre-Urban
98	Greater than 100kms	144	>=144months	Male	Rural	April2023	August 2023	No, there is no wasting	No wasting	No, there is no stunting	No stunting	Fully vaccinated + vaccination uptodate + partially vaccinated	Medical	Infectious disorders	No CNS disorder	No Respiratory disorder	pericardial diseases	No disorders of the abdomen	No Genitourinary disorder	No Musculoskeletal/skin disorder	No Endocrine disorders	Tuberculosis	No Nutritional deficiency	No Storage and/or metabolic disorder	No hematologic disorder	No electrolyte abnormality	No	No	Rural	No AMC	No AMC	No acute Medical complication at presentation	prior to unrest	Pre-Rural
99	Greater than 100kms	156	>=144months	Male	Rural	July2023	August 2023	No, there is no wasting	No wasting	Yes, there is stunting	Moderate stunting	Fully vaccinated + vaccination uptodate + partially vaccinated	Medical	Mixed	No CNS disorder	No Respiratory disorder	Cyanotic CHD	No disorders of the abdomen	No Genitourinary disorder	No Musculoskeletal/skin disorder	No Endocrine disorders	No Infection	No Nutritional deficiency	No Storage and/or metabolic disorder	No hematologic disorder	No electrolyte abnormality	No	No	Rural	No AMC	No AMC	No acute Medical complication at presentation	prior to unrest	Pre-Rural
100	Greater than 100kms	84	>=72months - <144months	Female	Rural	July2023	August 2023	Yes, there is wasting	Severe wasting	No, there is no stunting	No stunting	Fully vaccinated + vaccination uptodate + partially vaccinated	Surgical	Musculoskeletal and skin disorders	No CNS disorder	No Respiratory disorder	No cardiovascular disorder	No disorders of the abdomen	No Genitourinary disorder	burn	No Endocrine disorders	Sepsis	No Nutritional deficiency	No Storage and/or metabolic disorder	No hematologic disorder	No electrolyte abnormality	No	No	Rural	No AMC	No AMC	No acute Medical complication at presentation	prior to unrest	Pre-Rural
101	Within 100kms	13	>=12months - <24months	Female	Urban	January2023	August 2023	Yes, there is wasting	Severe wasting	Yes, there is stunting	Severe Stunting	Fully vaccinated + vaccination uptodate + partially vaccinated	Medical	Mixed	No CNS disorder	Pneumonia	Acyanotic CHD	No disorders of the abdomen	No Genitourinary disorder	No Musculoskeletal/skin disorder	No Endocrine disorders	Pneumonia	Macronutrient deficiency	No Storage and/or metabolic disorder	No hematologic disorder	No electrolyte abnormality	No	No	Urban	No AMC	No AMC	No acute Medical complication at presentation	prior to unrest	Pre-Urban
102	Greater than 100kms	156	>=144months	Male	Rural	April2023	August 2023	No, there is no wasting	No wasting	No, there is no stunting	No stunting	Fully vaccinated + vaccination uptodate + partially vaccinated	Medical	Central nervous system disorder	Pyogenic Meningitis	No Respiratory disorder	No cardiovascular disorder	No disorders of the abdomen	No Genitourinary disorder	No Musculoskeletal/skin disorder	No Endocrine disorders	Meningitis	No Nutritional deficiency	No Storage and/or metabolic disorder	No hematologic disorder	No electrolyte abnormality	No	No	Rural	No AMC	No AMC	No acute Medical complication at presentation	prior to unrest	Pre-Rural
103	Within 100kms	13	>=12months - <24months	Male	Urban	February2023	August 2023	Yes, there is wasting	Severe wasting	Yes, there is stunting	Severe Stunting	Fully vaccinated + vaccination uptodate + partially vaccinated	Medical	Mixed	No CNS disorder	Pneumonia	Acyanotic CHD	No disorders of the abdomen	No Genitourinary disorder	No Musculoskeletal/skin disorder	No Endocrine disorders	Pneumonia	Macronutrient deficiency	No Storage and/or metabolic disorder	No hematologic disorder	No electrolyte abnormality	No	No	Urban	No AMC	No AMC	No acute Medical complication at presentation	prior to unrest	Pre-Urban
104	Within 100kms	5	1 - <12months	Male	Urban	January2023	August 2023	Yes, there is wasting	Severe wasting	Yes, there is stunting	Moderate stunting	Fully vaccinated + vaccination uptodate + partially vaccinated	Medical	Nutrition associated disorders	No CNS disorder	No Respiratory disorder	No cardiovascular disorder	No disorders of the abdomen	No Genitourinary disorder	No Musculoskeletal/skin disorder	No Endocrine disorders	No Infection	Macronutrient deficiency	No Storage and/or metabolic disorder	No hematologic disorder	No electrolyte abnormality	No	No	Urban	No AMC	No AMC	No acute Medical complication at presentation	prior to unrest	Pre-Urban
105	Within 100kms	6	1 - <12months	Female	Rural	April2023	August 2023	No, there is no wasting	No wasting	No, there is no stunting	No stunting	Fully vaccinated + vaccination uptodate + partially vaccinated	Surgical	Disorders of the abdomen	No CNS disorder	No Respiratory disorder	No cardiovascular disorder	Intususception	No Genitourinary disorder	No Musculoskeletal/skin disorder	No Endocrine disorders	No Infection	No Nutritional deficiency	No Storage and/or metabolic disorder	No hematologic disorder	No electrolyte abnormality	No	No	Rural	No AMC	No AMC	No acute Medical complication at presentation	prior to unrest	Pre-Rural
106	Greater than 100kms	96	>=72months - <144months	Female	Rural	January2023	August 2023	No, there is no wasting	No wasting	Yes, there is stunting	Moderate stunting	Fully vaccinated + vaccination uptodate + partially vaccinated	Medical	Respiratory disorder	No CNS disorder	Pneumonia	No cardiovascular disorder	No disorders of the abdomen	No Genitourinary disorder	No Musculoskeletal/skin disorder	No Endocrine disorders	Pneumonia	No Nutritional deficiency	No Storage and/or metabolic disorder	No hematologic disorder	No electrolyte abnormality	No	Yes	Rural	No	Yes	Parapneumonic collection	prior to unrest	Pre-Rural
107	Greater than 100kms	168	>=144months	Male	Rural	January2023	August 2023	Yes, there is wasting	Moderate wasting	No, there is no stunting	No stunting	not vaccinated + vaccination status unknown	Surgical	Central nervous system disorder	Traumatic brain injury	No Respiratory disorder	No cardiovascular disorder	No disorders of the abdomen	No Genitourinary disorder	No Musculoskeletal/skin disorder	No Endocrine disorders	No Infection	Macronutrient deficiency	No Storage and/or metabolic disorder	No hematologic disorder	No electrolyte abnormality	No	No	Rural	No AMC	No AMC	No acute Medical complication at presentation	prior to unrest	Pre-Rural
108	Within 100kms	1	1 - <12months	Male	Urban	February2023	August 2023	No, there is no wasting	No wasting	No, there is no stunting	No stunting	Fully vaccinated + vaccination uptodate + partially vaccinated	Medical	Respiratory disorder	No CNS disorder	Pneumonia	No cardiovascular disorder	No disorders of the abdomen	No Genitourinary disorder	No Musculoskeletal/skin disorder	No Endocrine disorders	Pneumonia	No Nutritional deficiency	No Storage and/or metabolic disorder	No hematologic disorder	No electrolyte abnormality	No	No	Urban	No AMC	No AMC	No acute Medical complication at presentation	prior to unrest	Pre-Urban
109	Within 100kms	3	1 - <12months	Male	Rural	January2023	August 2023	No, there is no wasting	No wasting	No, there is no stunting	No stunting	Fully vaccinated + vaccination uptodate + partially vaccinated	Medical	Respiratory disorder	No CNS disorder	Pneumonia	No cardiovascular disorder	No disorders of the abdomen	No Genitourinary disorder	No Musculoskeletal/skin disorder	No Endocrine disorders	Pneumonia	No Nutritional deficiency	No Storage and/or metabolic disorder	No hematologic disorder	No electrolyte abnormality	No	No	Rural	No AMC	No AMC	No acute Medical complication at presentation	prior to unrest	Pre-Rural
110	Greater than 100kms	12	>=12months - <24months	Female	Rural	March2023	August 2023	No, there is no wasting	No wasting	No, there is no stunting	No stunting	Fully vaccinated + vaccination uptodate + partially vaccinated	Surgical	Disorders of the abdomen	No CNS disorder	No Respiratory disorder	No cardiovascular disorder	ARM/anorectal malformation	No Genitourinary disorder	No Musculoskeletal/skin disorder	No Endocrine disorders	No Infection	No Nutritional deficiency	No Storage and/or metabolic disorder	No hematologic disorder	No electrolyte abnormality	No	No	Rural	No AMC	No AMC	No acute Medical complication at presentation	prior to unrest	Pre-Rural
111	Within 100kms	72	>=72months - <144months	Female	Rural	July2023	August 2023	No, there is no wasting	No wasting	No, there is no stunting	No stunting	Fully vaccinated + vaccination uptodate + partially vaccinated	Medical	Cardiovascular disorder	No CNS disorder	No Respiratory disorder	Rheumatic heart diseases	No disorders of the abdomen	No Genitourinary disorder	No Musculoskeletal/skin disorder	No Endocrine disorders	No Infection	No Nutritional deficiency	No Storage and/or metabolic disorder	No hematologic disorder	No electrolyte abnormality	No	Yes	Rural	No	Yes	CHF	prior to unrest	Pre-Rural
112	Within 100kms	29	>=24months - <72months	Male	Urban	February2023	August 2023	No, there is no wasting	No wasting	No, there is no stunting	No stunting	Fully vaccinated + vaccination uptodate + partially vaccinated	Medical	Central nervous system disorder	Pyogenic Meningitis	No Respiratory disorder	No cardiovascular disorder	No disorders of the abdomen	No Genitourinary disorder	No Musculoskeletal/skin disorder	No Endocrine disorders	Meningitis	No Nutritional deficiency	No Storage and/or metabolic disorder	No hematologic disorder	No electrolyte abnormality	No	No	Urban	No AMC	No AMC	No acute Medical complication at presentation	prior to unrest	Pre-Urban
113	Greater than 100kms	17	>=12months - <24months	Female	Rural	April2023	August 2023	No, there is no wasting	No wasting	No, there is no stunting	No stunting	Fully vaccinated + vaccination uptodate + partially vaccinated	Medical	Central nervous system disorder	Pyogenic Meningitis	No Respiratory disorder	No cardiovascular disorder	No disorders of the abdomen	No Genitourinary disorder	No Musculoskeletal/skin disorder	No Endocrine disorders	Meningitis	No Nutritional deficiency	No Storage and/or metabolic disorder	No hematologic disorder	No electrolyte abnormality	No	No	Rural	No AMC	No AMC	No acute Medical complication at presentation	prior to unrest	Pre-Rural
114	Within 100kms	5	1 - <12months	Male	Rural	April2023	August 2023	No, there is no wasting	No wasting	No, there is no stunting	No stunting	Fully vaccinated + vaccination uptodate + partially vaccinated	Medical	Respiratory disorder	No CNS disorder	Pneumonia + RAD	No cardiovascular disorder	No disorders of the abdomen	No Genitourinary disorder	No Musculoskeletal/skin disorder	No Endocrine disorders	Pneumonia	No Nutritional deficiency	No Storage and/or metabolic disorder	No hematologic disorder	No electrolyte abnormality	No	No	Rural	No AMC	No AMC	No acute Medical complication at presentation	prior to unrest	Pre-Rural
115	Within 100kms	4	1 - <12months	Male	Urban	March2023	August 2023	No, there is no wasting	No wasting	No, there is no stunting	No stunting	Fully vaccinated + vaccination uptodate + partially vaccinated	Medical	Disorders of the abdomen	No CNS disorder	No Respiratory disorder	No cardiovascular disorder	GI onset sepsis	No Genitourinary disorder	No Musculoskeletal/skin disorder	No Endocrine disorders	Sepsis	No Nutritional deficiency	No Storage and/or metabolic disorder	No hematologic disorder	No electrolyte abnormality	No	No	Urban	No AMC	No AMC	No acute Medical complication at presentation	prior to unrest	Pre-Urban
116	Within 100kms	1	1 - <12months	Male	Rural	April2023	August 2023	No, there is no wasting	No wasting	No, there is no stunting	No stunting	not vaccinated + vaccination status unknown	Surgical	Disorders of the abdomen	No CNS disorder	No Respiratory disorder	No cardiovascular disorder	IHPS	No Genitourinary disorder	No Musculoskeletal/skin disorder	No Endocrine disorders	No Infection	No Nutritional deficiency	No Storage and/or metabolic disorder	No hematologic disorder	No electrolyte abnormality	No	No	Rural	No AMC	No AMC	No acute Medical complication at presentation	prior to unrest	Pre-Rural
117	Within 100kms	156	>=144months	Female	Urban	March2023	August 2023	No, there is no wasting	No wasting	No, there is no stunting	No stunting	Fully vaccinated + vaccination uptodate + partially vaccinated	Surgical	Disorders of the abdomen	No CNS disorder	No Respiratory disorder	No cardiovascular disorder	Appendicitis	No Genitourinary disorder	No Musculoskeletal/skin disorder	No Endocrine disorders	No Infection	No Nutritional deficiency	No Storage and/or metabolic disorder	No hematologic disorder	No electrolyte abnormality	No	No	Urban	No AMC	No AMC	No acute Medical complication at presentation	prior to unrest	Pre-Urban
118	Greater than 100kms	36	>=24months - <72months	Male	Rural	February2023	August 2023	No, there is no wasting	No wasting	No, there is no stunting	No stunting	Fully vaccinated + vaccination uptodate + partially vaccinated	Surgical	Disorders of the abdomen	No CNS disorder	No Respiratory disorder	No cardiovascular disorder	ARM/anorectal malformation	No Genitourinary disorder	No Musculoskeletal/skin disorder	No Endocrine disorders	No Infection	No Nutritional deficiency	No Storage and/or metabolic disorder	No hematologic disorder	No electrolyte abnormality	No	No	Rural	No AMC	No AMC	No acute Medical complication at presentation	prior to unrest	Pre-Rural
119	Within 100kms	10	1 - <12months	Female	Urban	June2023	August 2023	Yes, there is wasting	Mild wasting	No, there is no stunting	No stunting	Fully vaccinated + vaccination uptodate + partially vaccinated	Medical	Central nervous system disorder	Pyogenic Meningitis	No Respiratory disorder	No cardiovascular disorder	No disorders of the abdomen	No Genitourinary disorder	No Musculoskeletal/skin disorder	No Endocrine disorders	Meningitis	No Nutritional deficiency	No Storage and/or metabolic disorder	No hematologic disorder	No electrolyte abnormality	No	No	Urban	No AMC	No AMC	No acute Medical complication at presentation	prior to unrest	Pre-Urban
120	Within 100kms	120	>=72months - <144months	Male	Rural	June2023	August 2023	Yes, there is wasting	Severe wasting	No, there is no stunting	No stunting	Fully vaccinated + vaccination uptodate + partially vaccinated	Medical	Cardiovascular disorder	No CNS disorder	No Respiratory disorder	Rheumatic heart diseases	No disorders of the abdomen	No Genitourinary disorder	No Musculoskeletal/skin disorder	No Endocrine disorders	No Infection	No Nutritional deficiency	No Storage and/or metabolic disorder	No hematologic disorder	No electrolyte abnormality	No	Yes	Rural	No	Yes	CHF	prior to unrest	Pre-Rural
121	Within 100kms	6	1 - <12months	Male	Urban	May2023	August 2023	No, there is no wasting	No wasting	No, there is no stunting	No stunting	Fully vaccinated + vaccination uptodate + partially vaccinated	Surgical	Disorders of the abdomen	No CNS disorder	No Respiratory disorder	No cardiovascular disorder	Intususception	No Genitourinary disorder	No Musculoskeletal/skin disorder	No Endocrine disorders	No Infection	No Nutritional deficiency	No Storage and/or metabolic disorder	No hematologic disorder	No electrolyte abnormality	No	No	Urban	No AMC	No AMC	No acute Medical complication at presentation	prior to unrest	Pre-Urban
122	Within 100kms	9	1 - <12months	Female	Urban	July2023	August 2023	Yes, there is wasting	Moderate wasting	Yes, there is stunting	Mild stunting	Fully vaccinated + vaccination uptodate + partially vaccinated	Medical	Respiratory disorder	No CNS disorder	Pneumonia	No cardiovascular disorder	No disorders of the abdomen	No Genitourinary disorder	No Musculoskeletal/skin disorder	No Endocrine disorders	No Infection	No Nutritional deficiency	No Storage and/or metabolic disorder	No hematologic disorder	No electrolyte abnormality	No	No	Urban	No AMC	No AMC	No acute Medical complication at presentation	prior to unrest	Pre-Urban
123	Greater than 100kms	24	>=24months - <72months	Male	Rural	February2023	August 2023	No, there is no wasting	No wasting	No, there is no stunting	No stunting	Fully vaccinated + vaccination uptodate + partially vaccinated	Medical	Respiratory disorder	No CNS disorder	Pneumonia	No cardiovascular disorder	No disorders of the abdomen	No Genitourinary disorder	No Musculoskeletal/skin disorder	No Endocrine disorders	Pneumonia	No Nutritional deficiency	No Storage and/or metabolic disorder	No hematologic disorder	No electrolyte abnormality	No	Yes	Rural	No	Yes	Parapneumonic collection	prior to unrest	Pre-Rural
124	Within 100kms	9	1 - <12months	Male	Urban	April2023	August 2023	Yes, there is wasting	Mild wasting	No, there is no stunting	No stunting	Fully vaccinated + vaccination uptodate + partially vaccinated	Medical	Infectious disorders	No CNS disorder	No Respiratory disorder	No cardiovascular disorder	No disorders of the abdomen	No Genitourinary disorder	No Musculoskeletal/skin disorder	No Endocrine disorders	Malaria	Macronutrient deficiency	No Storage and/or metabolic disorder	No hematologic disorder	No electrolyte abnormality	No	No	Urban	No AMC	No AMC	No acute Medical complication at presentation	prior to unrest	Pre-Urban
125	Greater than 100kms	156	>=144months	Male	Rural	January2023	August 2023	Yes, there is wasting	Severe wasting	Yes, there is stunting	Severe Stunting	Fully vaccinated + vaccination uptodate + partially vaccinated	Medical	Mixed	No CNS disorder	Pneumonia	No cardiovascular disorder	No disorders of the abdomen	No Genitourinary disorder	No Musculoskeletal/skin disorder	No Endocrine disorders	Pneumonia	Macronutrient deficiency	No Storage and/or metabolic disorder	No hematologic disorder	No electrolyte abnormality	No	No	Rural	No AMC	No AMC	No acute Medical complication at presentation	prior to unrest	Pre-Rural
126	Greater than 100kms	29	>=24months - <72months	Male	Rural	March2023	August 2023	Yes, there is wasting	Moderate wasting	No, there is no stunting	No stunting	Fully vaccinated + vaccination uptodate + partially vaccinated	Medical	Hematologic disorders	No CNS disorder	No Respiratory disorder	No cardiovascular disorder	No disorders of the abdomen	No Genitourinary disorder	No Musculoskeletal/skin disorder	No Endocrine disorders	No Infection	No Nutritional deficiency	No Storage and/or metabolic disorder	pancytopenia	No electrolyte abnormality	Yes	No	Rural	No AMC	No AMC	No acute Medical complication at presentation	prior to unrest	Pre-Rural
127	Within 100kms	10	1 - <12months	Female	Urban	June2023	August 2023	No, there is no wasting	No wasting	Yes, there is stunting	Mild stunting	Fully vaccinated + vaccination uptodate + partially vaccinated	Medical	Infectious disorders	No CNS disorder	No Respiratory disorder	No cardiovascular disorder	No disorders of the abdomen	No Genitourinary disorder	No Musculoskeletal/skin disorder	No Endocrine disorders	Malaria	No Nutritional deficiency	No Storage and/or metabolic disorder	No hematologic disorder	No electrolyte abnormality	No	No	Urban	No AMC	No AMC	No acute Medical complication at presentation	prior to unrest	Pre-Urban
128	Within 100kms	72	>=72months - <144months	Male	Rural	February2023	August 2023	No, there is no wasting	No wasting	No, there is no stunting	No stunting	Fully vaccinated + vaccination uptodate + partially vaccinated	Surgical	Disorders of the abdomen	No CNS disorder	No Respiratory disorder	No cardiovascular disorder	Intra-abdominal mass	No Genitourinary disorder	No Musculoskeletal/skin disorder	No Endocrine disorders	No Infection	No Nutritional deficiency	No Storage and/or metabolic disorder	No hematologic disorder	No electrolyte abnormality	No	No	Rural	No AMC	No AMC	No acute Medical complication at presentation	prior to unrest	Pre-Rural
129	Within 100kms	3	1 - <12months	Male	Urban	July2023	August 2023	Yes, there is wasting	Moderate wasting	Yes, there is stunting	Severe Stunting	Fully vaccinated + vaccination uptodate + partially vaccinated	Medical	Mixed	No CNS disorder	Pneumonia	No cardiovascular disorder	No disorders of the abdomen	No Genitourinary disorder	No Musculoskeletal/skin disorder	No Endocrine disorders	Pneumonia	Macronutrient deficiency	No Storage and/or metabolic disorder	No hematologic disorder	No electrolyte abnormality	No	No	Urban	No AMC	No AMC	No acute Medical complication at presentation	prior to unrest	Pre-Urban
130	Greater than 100kms	14	>=12months - <24months	Male	Rural	January2023	August 2023	No, there is no wasting	No wasting	No, there is no stunting	No stunting	Fully vaccinated + vaccination uptodate + partially vaccinated	Surgical	Central nervous system disorder	Meningitis + Hydranencephaly + Ventriculitis	No Respiratory disorder	No cardiovascular disorder	No disorders of the abdomen	undescended testis	No Musculoskeletal/skin disorder	No Endocrine disorders	Meningitis + ventriculitis	No Nutritional deficiency	No Storage and/or metabolic disorder	No hematologic disorder	No electrolyte abnormality	No	Yes	Rural	No	Yes	Ventriculitis	prior to unrest	Pre-Rural
131	Within 100kms	19	>=12months - <24months	Male	Urban	April2023	August 2023	Yes, there is wasting	Severe wasting	Yes, there is stunting	Severe Stunting	Fully vaccinated + vaccination uptodate + partially vaccinated	Medical	Mixed	No CNS disorder	Pneumonia	No cardiovascular disorder	No disorders of the abdomen	No Genitourinary disorder	No Musculoskeletal/skin disorder	No Endocrine disorders	Pneumonia	Macronutrient deficiency	No Storage and/or metabolic disorder	anemia	No electrolyte abnormality	Yes	No	Urban	No AMC	No AMC	No acute Medical complication at presentation	prior to unrest	Pre-Urban
132	Greater than 100kms	2	1 - <12months	Male	Urban	June2023	August 2023	No, there is no wasting	No wasting	No, there is no stunting	No stunting	Fully vaccinated + vaccination uptodate + partially vaccinated	Medical	Infectious disorders	No CNS disorder	Pneumonia	No cardiovascular disorder	No disorders of the abdomen	No Genitourinary disorder	No Musculoskeletal/skin disorder	No Endocrine disorders	Sepsis	No Nutritional deficiency	No Storage and/or metabolic disorder	No hematologic disorder	No electrolyte abnormality	No	No	Urban	No AMC	No AMC	No acute Medical complication at presentation	prior to unrest	Pre-Urban
133	Within 100kms	17	>=12months - <24months	Female	Rural	July2023	August 2023	No, there is no wasting	No wasting	No, there is no stunting	No stunting	Fully vaccinated + vaccination uptodate + partially vaccinated	Surgical	Disorders of the abdomen	No CNS disorder	No Respiratory disorder	No cardiovascular disorder	SBO	No Genitourinary disorder	No Musculoskeletal/skin disorder	No Endocrine disorders	No Infection	No Nutritional deficiency	No Storage and/or metabolic disorder	No hematologic disorder	No electrolyte abnormality	No	No	Rural	No AMC	No AMC	No acute Medical complication at presentation	prior to unrest	Pre-Rural
134	Within 100kms	6	1 - <12months	Male	Urban	January2023	August 2023	No, there is no wasting	No wasting	No, there is no stunting	No stunting	Fully vaccinated + vaccination uptodate + partially vaccinated	Medical	Infectious disorders	No CNS disorder	No Respiratory disorder	14	No disorders of the abdomen	No Genitourinary disorder	No Musculoskeletal/skin disorder	No Endocrine disorders	Tuberculosis	No Nutritional deficiency	No Storage and/or metabolic disorder	No hematologic disorder	No electrolyte abnormality	No	No	Urban	No AMC	No AMC	No acute Medical complication at presentation	prior to unrest	Pre-Urban
135	Within 100kms	19	>=12months - <24months	Male	Urban	March2023	August 2023	No, there is no wasting	No wasting	No, there is no stunting	No stunting	Fully vaccinated + vaccination uptodate + partially vaccinated	Surgical	Respiratory disorder	No CNS disorder	upper airway acquired anomalies	No cardiovascular disorder	No disorders of the abdomen	No Genitourinary disorder	No Musculoskeletal/skin disorder	No Endocrine disorders	No Infection	No Nutritional deficiency	No Storage and/or metabolic disorder	No hematologic disorder	No electrolyte abnormality	No	No	Urban	No AMC	No AMC	No acute Medical complication at presentation	prior to unrest	Pre-Urban
136	Greater than 100kms	30	>=24months - <72months	Female	Urban	April2023	August 2023	Yes, there is wasting	Severe wasting	No, there is no stunting	No stunting	Fully vaccinated + vaccination uptodate + partially vaccinated	Medical	Mixed	No CNS disorder	No Respiratory disorder	Cyanotic CHD	No disorders of the abdomen	No Genitourinary disorder	No Musculoskeletal/skin disorder	No Endocrine disorders	No Infection	Macronutrient deficiency	No Storage and/or metabolic disorder	No hematologic disorder	No electrolyte abnormality	No	Yes	Urban	Yes	No	CHF	prior to unrest	Pre-Urban
137	Within 100kms	67	>=24months - <72months	Female	Urban	March2023	August 2023	No, there is no wasting	No wasting	No, there is no stunting	No stunting	Fully vaccinated + vaccination uptodate + partially vaccinated	Medical	Infectious disorders	No CNS disorder	Pneumonia	No cardiovascular disorder	No disorders of the abdomen	No Genitourinary disorder	No Musculoskeletal/skin disorder	No Endocrine disorders	Pneumonia	No Nutritional deficiency	No Storage and/or metabolic disorder	No hematologic disorder	No electrolyte abnormality	No	Yes	Urban	Yes	No	Parapneumonic collection	prior to unrest	Pre-Urban
138	Greater than 100kms	36	>=24months - <72months	Female	Rural	April2023	August 2023	No, there is no wasting	No wasting	No, there is no stunting	No stunting	Fully vaccinated + vaccination uptodate + partially vaccinated	Medical	Musculoskeletal and skin disorders	No CNS disorder	No Respiratory disorder	No cardiovascular disorder	No disorders of the abdomen	No Genitourinary disorder	TEN	No Endocrine disorders	No Infection	No Nutritional deficiency	No Storage and/or metabolic disorder	No hematologic disorder	No electrolyte abnormality	No	No	Rural	No AMC	No AMC	No acute Medical complication at presentation	prior to unrest	Pre-Rural
139	Within 100kms	108	>=72months - <144months	Female	Rural	January2023	August 2023	Yes, there is wasting	Moderate wasting	No, there is no stunting	No stunting	Fully vaccinated + vaccination uptodate + partially vaccinated	Surgical	Mixed	No CNS disorder	No Respiratory disorder	No cardiovascular disorder	No disorders of the abdomen	No Genitourinary disorder	No Musculoskeletal/skin disorder	No Endocrine disorders	Mastoiditis	Macronutrient deficiency	No Storage and/or metabolic disorder	No hematologic disorder	No electrolyte abnormality	No	No	Rural	No AMC	No AMC	No acute Medical complication at presentation	prior to unrest	Pre-Rural
140	Within 100kms	120	>=72months - <144months	Male	Rural	January2023	August 2023	Yes, there is wasting	Severe wasting	Yes, there is stunting	Severe Stunting	Fully vaccinated + vaccination uptodate + partially vaccinated	Medical	Genitourinary disorders	No CNS disorder	No Respiratory disorder	No cardiovascular disorder	No disorders of the abdomen	Chronic kedeny disease	No Musculoskeletal/skin disorder	No Endocrine disorders	No Infection	Macronutrient deficiency	No Storage and/or metabolic disorder	No hematologic disorder	No electrolyte abnormality	No	No	Rural	No AMC	No AMC	No acute Medical complication at presentation	prior to unrest	Pre-Rural
141	Within 100kms	7	1 - <12months	Male	Urban	January2023	August 2023	No, there is no wasting	No wasting	No, there is no stunting	No stunting	Fully vaccinated + vaccination uptodate + partially vaccinated	Medical	Central nervous system disorder	Pyogenic Meningitis	No Respiratory disorder	No cardiovascular disorder	No disorders of the abdomen	No Genitourinary disorder	No Musculoskeletal/skin disorder	No Endocrine disorders	No Infection	No Nutritional deficiency	No Storage and/or metabolic disorder	No hematologic disorder	No electrolyte abnormality	No	No	Urban	No AMC	No AMC	No acute Medical complication at presentation	prior to unrest	Pre-Urban
142	Within 100kms	144	>=144months	Male	Rural	February2023	August 2023	No, there is no wasting	No wasting	No, there is no stunting	No stunting	Fully vaccinated + vaccination uptodate + partially vaccinated	Medical	Musculoskeletal and skin disorders	No CNS disorder	No Respiratory disorder	No cardiovascular disorder	No disorders of the abdomen	No Genitourinary disorder	cellulitis	No Endocrine disorders	No Infection	No Nutritional deficiency	No Storage and/or metabolic disorder	No hematologic disorder	No electrolyte abnormality	No	No	Rural	No AMC	No AMC	No acute Medical complication at presentation	prior to unrest	Pre-Rural
143	Greater than 100kms	32	>=24months - <72months	Male	Rural	February2023	August 2023	No, there is no wasting	No wasting	No, there is no stunting	No stunting	Fully vaccinated + vaccination uptodate + partially vaccinated	Surgical	Respiratory disorder	No CNS disorder	upper airway congenital anomalies	No cardiovascular disorder	No disorders of the abdomen	No Genitourinary disorder	No Musculoskeletal/skin disorder	No Endocrine disorders	No Infection	No Nutritional deficiency	No Storage and/or metabolic disorder	No hematologic disorder	No electrolyte abnormality	No	No	Rural	No AMC	No AMC	No acute Medical complication at presentation	prior to unrest	Pre-Rural
144	Within 100kms	6	1 - <12months	Male	Rural	March2023	August 2023	No, there is no wasting	No wasting	No, there is no stunting	No stunting	not vaccinated + vaccination status unknown	Surgical	Disorders of the abdomen	No CNS disorder	No Respiratory disorder	No cardiovascular disorder	Rectal injury	No Genitourinary disorder	No Musculoskeletal/skin disorder	No Endocrine disorders	No Infection	No Nutritional deficiency	No Storage and/or metabolic disorder	No hematologic disorder	No electrolyte abnormality	No	No	Rural	No AMC	No AMC	No acute Medical complication at presentation	prior to unrest	Pre-Rural
145	Within 100kms	1	1 - <12months	Female	Urban	April2023	August 2023	No, there is no wasting	No wasting	No, there is no stunting	No stunting	not vaccinated + vaccination status unknown	Medical	Infectious disorders	No CNS disorder	No Respiratory disorder	No cardiovascular disorder	No disorders of the abdomen	No Genitourinary disorder	No Musculoskeletal/skin disorder	No Endocrine disorders	Sepsis	No Nutritional deficiency	No Storage and/or metabolic disorder	No hematologic disorder	No electrolyte abnormality	No	No	Urban	No AMC	No AMC	No acute Medical complication at presentation	prior to unrest	Pre-Urban
146	Greater than 100kms	20	>=12months - <24months	Female	Rural	February2023	August 2023	No, there is no wasting	No wasting	No, there is no stunting	No stunting	Fully vaccinated + vaccination uptodate + partially vaccinated	Surgical	Musculoskeletal and skin disorders	No CNS disorder	No Respiratory disorder	No cardiovascular disorder	No disorders of the abdomen	No Genitourinary disorder	Soft tissue hemangioma	No Endocrine disorders	No Infection	No Nutritional deficiency	No Storage and/or metabolic disorder	No hematologic disorder	No electrolyte abnormality	No	No	Rural	No AMC	No AMC	No acute Medical complication at presentation	prior to unrest	Pre-Rural
147	Greater than 100kms	4	1 - <12months	Male	Rural	March2023	August 2023	Yes, there is wasting	Severe wasting	No, there is no stunting	No stunting	Fully vaccinated + vaccination uptodate + partially vaccinated	Surgical	Mixed	Hydrocephalus	No Respiratory disorder	No cardiovascular disorder	No disorders of the abdomen	No Genitourinary disorder	No Musculoskeletal/skin disorder	No Endocrine disorders	No Infection	Macronutrient deficiency	No Storage and/or metabolic disorder	No hematologic disorder	No electrolyte abnormality	No	No	Rural	No AMC	No AMC	No acute Medical complication at presentation	prior to unrest	Pre-Rural
148	Within 100kms	43	>=24months - <72months	Male	Urban	March2023	August 2023	No, there is no wasting	No wasting	No, there is no stunting	No stunting	Fully vaccinated + vaccination uptodate + partially vaccinated	Medical	Disorders of the abdomen	No CNS disorder	No Respiratory disorder	No cardiovascular disorder	acute hepatitis/acute liver failure/CLD	No Genitourinary disorder	No Musculoskeletal/skin disorder	No Endocrine disorders	No Infection	No Nutritional deficiency	No Storage and/or metabolic disorder	No hematologic disorder	No electrolyte abnormality	No	No	Urban	No AMC	No AMC	No acute Medical complication at presentation	prior to unrest	Pre-Urban
149	Within 100kms	22	>=12months - <24months	Male	Urban	February2023	August 2023	No, there is no wasting	No wasting	No, there is no stunting	No stunting	Fully vaccinated + vaccination uptodate + partially vaccinated	Surgical	Genitourinary disorders	No CNS disorder	No Respiratory disorder	No cardiovascular disorder	No disorders of the abdomen	Hydrocele	No Musculoskeletal/skin disorder	No Endocrine disorders	No Infection	No Nutritional deficiency	No Storage and/or metabolic disorder	No hematologic disorder	No electrolyte abnormality	No	No	Urban	No AMC	No AMC	No acute Medical complication at presentation	prior to unrest	Pre-Urban
150	Within 100kms	66	>=24months - <72months	Male	Rural	March2023	August 2023	No, there is no wasting	No wasting	No, there is no stunting	No stunting	Fully vaccinated + vaccination uptodate + partially vaccinated	Surgical	Respiratory disorder	No CNS disorder	Hemopneumothorax/Penetrating injury	No cardiovascular disorder	No disorders of the abdomen	No Genitourinary disorder	No Musculoskeletal/skin disorder	No Endocrine disorders	No Infection	No Nutritional deficiency	No Storage and/or metabolic disorder	No hematologic disorder	No electrolyte abnormality	No	No	Rural	No AMC	No AMC	No acute Medical complication at presentation	prior to unrest	Pre-Rural
151	Within 100kms	16	>=12months - <24months	Male	Urban	March2023	August 2023	No, there is no wasting	No wasting	No, there is no stunting	No stunting	Fully vaccinated + vaccination uptodate + partially vaccinated	Medical	Central nervous system disorder	Pyogenic Meningitis	No Respiratory disorder	No cardiovascular disorder	No disorders of the abdomen	No Genitourinary disorder	No Musculoskeletal/skin disorder	No Endocrine disorders	Meningitis	No Nutritional deficiency	No Storage and/or metabolic disorder	No hematologic disorder	No electrolyte abnormality	No	No	Urban	No AMC	No AMC	No acute Medical complication at presentation	prior to unrest	Pre-Urban
152	Within 100kms	24	>=24months - <72months	Female	Rural	February2023	August 2023	No, there is no wasting	No wasting	No, there is no stunting	No stunting	Fully vaccinated + vaccination uptodate + partially vaccinated	Medical	Respiratory disorder	No CNS disorder	Hydrocarbone inhalation	No cardiovascular disorder	No disorders of the abdomen	No Genitourinary disorder	No Musculoskeletal/skin disorder	No Endocrine disorders	No Infection	No Nutritional deficiency	No Storage and/or metabolic disorder	No hematologic disorder	No electrolyte abnormality	No	No	Rural	No AMC	No AMC	No acute Medical complication at presentation	prior to unrest	Pre-Rural
153	Within 100kms	30	>=24months - <72months	Male	Urban	February2023	August 2023	No, there is no wasting	No wasting	No, there is no stunting	No stunting	Fully vaccinated + vaccination uptodate + partially vaccinated	Surgical	Genitourinary disorders	No CNS disorder	No Respiratory disorder	No cardiovascular disorder	No disorders of the abdomen	Hydrocele	No Musculoskeletal/skin disorder	No Endocrine disorders	abscess	No Nutritional deficiency	No Storage and/or metabolic disorder	No hematologic disorder	No electrolyte abnormality	No	Yes	Urban	Yes	No	hydrocele abscess	prior to unrest	Pre-Urban
154	Greater than 100kms	10	1 - <12months	Female	Rural	February2023	August 2023	Yes, there is wasting	Severe wasting	No, there is no stunting	No stunting	Fully vaccinated + vaccination uptodate + partially vaccinated	Surgical	Mixed	No CNS disorder	No Respiratory disorder	No cardiovascular disorder	ARM/anorectal malformation	No Genitourinary disorder	No Musculoskeletal/skin disorder	No Endocrine disorders	No Infection	Macronutrient deficiency	No Storage and/or metabolic disorder	No hematologic disorder	No electrolyte abnormality	No	No	Rural	No AMC	No AMC	No acute Medical complication at presentation	prior to unrest	Pre-Rural
155	Greater than 100kms	2	1 - <12months	Male	Rural	May2023	August 2023	Yes, there is wasting	Severe wasting	Yes, there is stunting	Severe Stunting	Fully vaccinated + vaccination uptodate + partially vaccinated	Medical	Mixed	No CNS disorder	No Respiratory disorder	Acyanotic CHD	No disorders of the abdomen	No Genitourinary disorder	No Musculoskeletal/skin disorder	No Endocrine disorders	No Infection	Macronutrient deficiency	No Storage and/or metabolic disorder	No hematologic disorder	No electrolyte abnormality	No	No	Rural	No AMC	No AMC	No acute Medical complication at presentation	prior to unrest	Pre-Rural
156	Greater than 100kms	2	1 - <12months	Male	Rural	January2023	August 2023	No, there is no wasting	No wasting	No, there is no stunting	No stunting	not vaccinated + vaccination status unknown	Surgical	Central nervous system disorder	Hydrocephalus	No Respiratory disorder	No cardiovascular disorder	No disorders of the abdomen	No Genitourinary disorder	No Musculoskeletal/skin disorder	No Endocrine disorders	No Infection	No Nutritional deficiency	No Storage and/or metabolic disorder	No hematologic disorder	No electrolyte abnormality	No	No	Rural	No AMC	No AMC	No acute Medical complication at presentation	prior to unrest	Pre-Rural
157	Within 100kms	3	1 - <12months	Male	Rural	March2023	August 2023	No, there is no wasting	No wasting	No, there is no stunting	No stunting	Fully vaccinated + vaccination uptodate + partially vaccinated	Surgical	Central nervous system disorder	MMC	No Respiratory disorder	No cardiovascular disorder	No disorders of the abdomen	No Genitourinary disorder	No Musculoskeletal/skin disorder	No Endocrine disorders	No Infection	No Nutritional deficiency	No Storage and/or metabolic disorder	No hematologic disorder	No electrolyte abnormality	No	No	Rural	No AMC	No AMC	No acute Medical complication at presentation	prior to unrest	Pre-Rural
158	Within 100kms	15	>=12months - <24months	Female	Urban	February2023	August 2023	No, there is no wasting	No wasting	No, there is no stunting	No stunting	Fully vaccinated + vaccination uptodate + partially vaccinated	Surgical	Musculoskeletal and skin disorders	No CNS disorder	No Respiratory disorder	No cardiovascular disorder	No disorders of the abdomen	No Genitourinary disorder	Abscess	No Endocrine disorders	No Infection	No Nutritional deficiency	No Storage and/or metabolic disorder	No hematologic disorder	No electrolyte abnormality	No	No	Urban	No AMC	No AMC	No acute Medical complication at presentation	prior to unrest	Pre-Urban
159	Within 100kms	55	>=24months - <72months	Female	Urban	July2023	August 2023	No, there is no wasting	No wasting	No, there is no stunting	No stunting	Fully vaccinated + vaccination uptodate + partially vaccinated	Medical	Central nervous system disorder	Pyogenic Meningitis	No Respiratory disorder	No cardiovascular disorder	No disorders of the abdomen	No Genitourinary disorder	No Musculoskeletal/skin disorder	No Endocrine disorders	Meningitis	No Nutritional deficiency	No Storage and/or metabolic disorder	No hematologic disorder	No electrolyte abnormality	No	No	Urban	No AMC	No AMC	No acute Medical complication at presentation	prior to unrest	Pre-Urban
160	Within 100kms	48	>=24months - <72months	Male	Urban	February2023	August 2023	No, there is no wasting	No wasting	No, there is no stunting	No stunting	Fully vaccinated + vaccination uptodate + partially vaccinated	Surgical	Disorders of the abdomen	No CNS disorder	No Respiratory disorder	No cardiovascular disorder	Foreign body swallow	No Genitourinary disorder	No Musculoskeletal/skin disorder	No Endocrine disorders	No Infection	No Nutritional deficiency	No Storage and/or metabolic disorder	No hematologic disorder	No electrolyte abnormality	No	No	Urban	No AMC	No AMC	No acute Medical complication at presentation	prior to unrest	Pre-Urban
161	Within 100kms	7	1 - <12months	Male	Rural	March2023	August 2023	Yes, there is wasting	Severe wasting	No, there is no stunting	No stunting	Fully vaccinated + vaccination uptodate + partially vaccinated	Medical	Hematologic disorders	No CNS disorder	No Respiratory disorder	No cardiovascular disorder	No disorders of the abdomen	No Genitourinary disorder	No Musculoskeletal/skin disorder	No Endocrine disorders	No Infection	No Nutritional deficiency	No Storage and/or metabolic disorder	anemia	No electrolyte abnormality	No	Yes	Rural	No	Yes	CHF	prior to unrest	Pre-Rural
162	Within 100kms	168	>=144months	Male	Urban	June2023	August 2023	No, there is no wasting	No wasting	No, there is no stunting	No stunting	Fully vaccinated + vaccination uptodate + partially vaccinated	Surgical	Disorders of the abdomen	No CNS disorder	No Respiratory disorder	No cardiovascular disorder	Upper GI bleeding	No Genitourinary disorder	No Musculoskeletal/skin disorder	No Endocrine disorders	No Infection	No Nutritional deficiency	No Storage and/or metabolic disorder	No hematologic disorder	No electrolyte abnormality	No	No	Urban	No AMC	No AMC	No acute Medical complication at presentation	prior to unrest	Pre-Urban
163	Greater than 100kms	36	>=24months - <72months	Female	Rural	May2023	August 2023	No, there is no wasting	No wasting	No, there is no stunting	No stunting	Fully vaccinated + vaccination uptodate + partially vaccinated	Medical	Central nervous system disorder	Pyogenic Meningitis	No Respiratory disorder	No cardiovascular disorder	No disorders of the abdomen	No Genitourinary disorder	No Musculoskeletal/skin disorder	No Endocrine disorders	Meningitis	No Nutritional deficiency	No Storage and/or metabolic disorder	No hematologic disorder	No electrolyte abnormality	No	No	Rural	No AMC	No AMC	No acute Medical complication at presentation	prior to unrest	Pre-Rural
164	Within 100kms	6	1 - <12months	Female	Rural	July2023	August 2023	Yes, there is wasting	Severe wasting	No, there is no stunting	No stunting	Fully vaccinated + vaccination uptodate + partially vaccinated	Medical	Mixed	No CNS disorder	Pneumonia	Acyanotic CHD	No disorders of the abdomen	No Genitourinary disorder	No Musculoskeletal/skin disorder	No Endocrine disorders	Pneumonia	Macronutrient deficiency	No Storage and/or metabolic disorder	No hematologic disorder	No electrolyte abnormality	No	No	Rural	No AMC	No AMC	No acute Medical complication at presentation	prior to unrest	Pre-Rural
165	Greater than 100kms	108	>=72months - <144months	Male	Rural	May2023	August 2023	Yes, there is wasting	Severe wasting	No, there is no stunting	No stunting	Fully vaccinated + vaccination uptodate + partially vaccinated	Medical	Mixed	No CNS disorder	Pneumonia	No cardiovascular disorder	No disorders of the abdomen	No Genitourinary disorder	No Musculoskeletal/skin disorder	No Endocrine disorders	Pneumonia	Macronutrient deficiency	No Storage and/or metabolic disorder	No hematologic disorder	No electrolyte abnormality	No	No	Rural	No AMC	No AMC	No acute Medical complication at presentation	prior to unrest	Pre-Rural
166	Greater than 100kms	16	>=12months - <24months	Female	Rural	February2023	August 2023	No, there is no wasting	No wasting	No, there is no stunting	No stunting	Fully vaccinated + vaccination uptodate + partially vaccinated	Surgical	Genitourinary disorders	No CNS disorder	No Respiratory disorder	No cardiovascular disorder	No disorders of the abdomen	wilm's tumor	No Musculoskeletal/skin disorder	No Endocrine disorders	No Infection	No Nutritional deficiency	No Storage and/or metabolic disorder	No hematologic disorder	No electrolyte abnormality	Yes	No	Rural	No AMC	No AMC	No acute Medical complication at presentation	prior to unrest	Pre-Rural
167	Within 100kms	1.5	1 - <12months	Female	Rural	January2023	August 2023	No, there is no wasting	No wasting	No, there is no stunting	No stunting	not vaccinated + vaccination status unknown	Surgical	Disorders of the abdomen	No CNS disorder	No Respiratory disorder	No cardiovascular disorder	IHPS	No Genitourinary disorder	No Musculoskeletal/skin disorder	No Endocrine disorders	No Infection	No Nutritional deficiency	No Storage and/or metabolic disorder	No hematologic disorder	No electrolyte abnormality	No	No	Rural	No AMC	No AMC	No acute Medical complication at presentation	prior to unrest	Pre-Rural
168	Within 100kms	2	1 - <12months	Male	Urban	March2023	August 2023	Yes, there is wasting	Severe wasting	No, there is no stunting	No stunting	Fully vaccinated + vaccination uptodate + partially vaccinated	Surgical	Disorders of the abdomen	No CNS disorder	No Respiratory disorder	No cardiovascular disorder	Obstructive jaundice	No Genitourinary disorder	No Musculoskeletal/skin disorder	No Endocrine disorders	No Infection	No Nutritional deficiency	No Storage and/or metabolic disorder	No hematologic disorder	No electrolyte abnormality	No	No	Urban	No AMC	No AMC	No acute Medical complication at presentation	prior to unrest	Pre-Urban
169	Within 100kms	17	>=12months - <24months	Male	Urban	April2023	August 2023	Yes, there is wasting	Moderate wasting	Yes, there is stunting	Mild stunting	Fully vaccinated + vaccination uptodate + partially vaccinated	Medical	Respiratory disorder	No CNS disorder	Pneumonia	No cardiovascular disorder	No disorders of the abdomen	No Genitourinary disorder	No Musculoskeletal/skin disorder	No Endocrine disorders	Pneumonia	No Nutritional deficiency	No Storage and/or metabolic disorder	No hematologic disorder	No electrolyte abnormality	No	No	Urban	No AMC	No AMC	No acute Medical complication at presentation	prior to unrest	Pre-Urban
170	Within 100kms	120	>=72months - <144months	Male	Rural	June2023	August 2023	No, there is no wasting	No wasting	No, there is no stunting	No stunting	Fully vaccinated + vaccination uptodate + partially vaccinated	Medical	Cardiovascular disorder	No CNS disorder	No Respiratory disorder	Rheumatic heart diseases	No disorders of the abdomen	No Genitourinary disorder	No Musculoskeletal/skin disorder	No Endocrine disorders	No Infection	No Nutritional deficiency	No Storage and/or metabolic disorder	No hematologic disorder	No electrolyte abnormality	No	No	Rural	No AMC	No AMC	No acute Medical complication at presentation	prior to unrest	Pre-Rural
171	Within 100kms	156	>=144months	Male	Urban	April2023	August 2023	Yes, there is wasting	Moderate wasting	No, there is no stunting	No stunting	Fully vaccinated + vaccination uptodate + partially vaccinated	Medical	Mixed	Sydenham's chorea	No Respiratory disorder	Rheumatic heart diseases	No disorders of the abdomen	No Genitourinary disorder	No Musculoskeletal/skin disorder	No Endocrine disorders	No Infection	Macronutrient deficiency	No Storage and/or metabolic disorder	No hematologic disorder	No electrolyte abnormality	No	No	Urban	No AMC	No AMC	No acute Medical complication at presentation	prior to unrest	Pre-Urban
172	Within 100kms	48	>=24months - <72months	Female	Rural	March2023	August 2023	No, there is no wasting	No wasting	No, there is no stunting	No stunting	not vaccinated + vaccination status unknown	Medical	Disorders of the abdomen	No CNS disorder	No Respiratory disorder	No cardiovascular disorder	acute hepatitis/acute liver failure/CLD	No Genitourinary disorder	No Musculoskeletal/skin disorder	No Endocrine disorders	No Infection	No Nutritional deficiency	No Storage and/or metabolic disorder	No hematologic disorder	No electrolyte abnormality	No	No	Rural	No AMC	No AMC	No acute Medical complication at presentation	prior to unrest	Pre-Rural
173	Within 100kms	72	>=72months - <144months	Female	Rural	May2023	August 2023	No, there is no wasting	No wasting	No, there is no stunting	No stunting	Fully vaccinated + vaccination uptodate + partially vaccinated	Medical	Cardiovascular disorder	No CNS disorder	No Respiratory disorder	Acyanotic CHD	No disorders of the abdomen	No Genitourinary disorder	No Musculoskeletal/skin disorder	No Endocrine disorders	Infective endocarditis	No Nutritional deficiency	No Storage and/or metabolic disorder	No hematologic disorder	No electrolyte abnormality	No	Yes	Rural	No	Yes	Infective endocarditis	prior to unrest	Pre-Rural
174	Within 100kms	31	>=24months - <72months	Female	Urban	January2023	August 2023	Yes, there is wasting	Severe wasting	Yes, there is stunting	Severe Stunting	Fully vaccinated + vaccination uptodate + partially vaccinated	Medical	Mixed	No CNS disorder	Pneumonia	No cardiovascular disorder	No disorders of the abdomen	No Genitourinary disorder	No Musculoskeletal/skin disorder	No Endocrine disorders	Pneumonia	Macronutrient deficiency	No Storage and/or metabolic disorder	No hematologic disorder	No electrolyte abnormality	No	No	Urban	No AMC	No AMC	No acute Medical complication at presentation	prior to unrest	Pre-Urban
175	Greater than 100kms	20	>=12months - <24months	Male	Rural	March2023	August 2023	Yes, there is wasting	Severe wasting	Yes, there is stunting	Severe Stunting	Fully vaccinated + vaccination uptodate + partially vaccinated	Surgical	Disorders of the abdomen	No CNS disorder	No Respiratory disorder	No cardiovascular disorder	SBO	No Genitourinary disorder	No Musculoskeletal/skin disorder	No Endocrine disorders	No Infection	Macronutrient deficiency	No Storage and/or metabolic disorder	No hematologic disorder	No electrolyte abnormality	No	No	Rural	No AMC	No AMC	No acute Medical complication at presentation	prior to unrest	Pre-Rural
176	Within 100kms	5	1 - <12months	Female	Rural	March2023	August 2023	Yes, there is wasting	Moderate wasting	No, there is no stunting	No stunting	Fully vaccinated + vaccination uptodate + partially vaccinated	Medical	Mixed	No CNS disorder	No Respiratory disorder	No cardiovascular disorder	Gastroenteritis	No Genitourinary disorder	No Musculoskeletal/skin disorder	No Endocrine disorders	No Infection	Macronutrient deficiency	No Storage and/or metabolic disorder	No hematologic disorder	No electrolyte abnormality	No	No	Rural	No AMC	No AMC	No acute Medical complication at presentation	prior to unrest	Pre-Rural
177	Within 100kms	36	>=24months - <72months	Female	Urban	May2023	August 2023	Yes, there is wasting	Mild wasting	No, there is no stunting	No stunting	Fully vaccinated + vaccination uptodate + partially vaccinated	Medical	Central nervous system disorder	Pyogenic Meningitis	No Respiratory disorder	No cardiovascular disorder	No disorders of the abdomen	No Genitourinary disorder	No Musculoskeletal/skin disorder	No Endocrine disorders	Meningitis	Macronutrient deficiency	No Storage and/or metabolic disorder	No hematologic disorder	No electrolyte abnormality	No	No	Urban	No AMC	No AMC	No acute Medical complication at presentation	prior to unrest	Pre-Urban
178	Within 100kms	1	1 - <12months	Male	Rural	January2023	August 2023	Yes, there is wasting	Moderate wasting	No, there is no stunting	No stunting	not vaccinated + vaccination status unknown	Surgical	Disorders of the abdomen	No CNS disorder	No Respiratory disorder	No cardiovascular disorder	HSD/hirschisprung's diseases	No Genitourinary disorder	No Musculoskeletal/skin disorder	No Endocrine disorders	No Infection	Macronutrient deficiency	No Storage and/or metabolic disorder	No hematologic disorder	No electrolyte abnormality	No	No	Rural	No AMC	No AMC	No acute Medical complication at presentation	prior to unrest	Pre-Rural
179	Greater than 100kms	20	>=12months - <24months	Female	Rural	March2023	August 2023	No, there is no wasting	No wasting	No, there is no stunting	No stunting	Fully vaccinated + vaccination uptodate + partially vaccinated	Surgical	Disorders of the abdomen	No CNS disorder	No Respiratory disorder	No cardiovascular disorder	abdominal wall abscess	No Genitourinary disorder	No Musculoskeletal/skin disorder	No Endocrine disorders	abscess	No Nutritional deficiency	No Storage and/or metabolic disorder	No hematologic disorder	No electrolyte abnormality	No	No	Rural	No AMC	No AMC	No acute Medical complication at presentation	prior to unrest	Pre-Rural
180	Greater than 100kms	4	1 - <12months	Female	Rural	February2023	August 2023	No, there is no wasting	No wasting	No, there is no stunting	No stunting	Fully vaccinated + vaccination uptodate + partially vaccinated	Surgical	Central nervous system disorder	MMC	No Respiratory disorder	No cardiovascular disorder	No disorders of the abdomen	No Genitourinary disorder	No Musculoskeletal/skin disorder	No Endocrine disorders	No Infection	No Nutritional deficiency	No Storage and/or metabolic disorder	No hematologic disorder	No electrolyte abnormality	No	Yes	Rural	No	Yes	Ruptured MMC	prior to unrest	Pre-Rural
181	Within 100kms	10	1 - <12months	Male	Urban	June2023	August 2023	No, there is no wasting	No wasting	No, there is no stunting	No stunting	Fully vaccinated + vaccination uptodate + partially vaccinated	Medical	Respiratory disorder	No CNS disorder	Pneumonia	No cardiovascular disorder	No disorders of the abdomen	No Genitourinary disorder	No Musculoskeletal/skin disorder	No Endocrine disorders	Pneumonia	No Nutritional deficiency	No Storage and/or metabolic disorder	No hematologic disorder	No electrolyte abnormality	No	No	Urban	No AMC	No AMC	No acute Medical complication at presentation	prior to unrest	Pre-Urban
182	Greater than 100kms	4	1 - <12months	Male	Rural	January2023	August 2023	No, there is no wasting	No wasting	No, there is no stunting	No stunting	not vaccinated + vaccination status unknown	Surgical	Disorders of the abdomen	No CNS disorder	No Respiratory disorder	No cardiovascular disorder	LBO	No Genitourinary disorder	No Musculoskeletal/skin disorder	No Endocrine disorders	No Infection	No Nutritional deficiency	No Storage and/or metabolic disorder	No hematologic disorder	No electrolyte abnormality	No	No	Rural	No AMC	No AMC	No acute Medical complication at presentation	prior to unrest	Pre-Rural
183	Greater than 100kms	7	1 - <12months	Female	Rural	February2023	August 2023	Yes, there is wasting	Severe wasting	Yes, there is stunting	Severe Stunting	Fully vaccinated + vaccination uptodate + partially vaccinated	Medical	Nutrition associated disorders	No CNS disorder	No Respiratory disorder	No cardiovascular disorder	No disorders of the abdomen	No Genitourinary disorder	No Musculoskeletal/skin disorder	No Endocrine disorders	No Infection	Macronutrient deficiency	No Storage and/or metabolic disorder	No hematologic disorder	No electrolyte abnormality	No	No	Rural	No AMC	No AMC	No acute Medical complication at presentation	prior to unrest	Pre-Rural
184	Greater than 100kms	144	>=144months	Male	Rural	July2023	August 2023	No, there is no wasting	No wasting	No, there is no stunting	No stunting	Fully vaccinated + vaccination uptodate + partially vaccinated	Surgical	Central nervous system disorder	Traumatic brain injury	No Respiratory disorder	No cardiovascular disorder	No disorders of the abdomen	No Genitourinary disorder	No Musculoskeletal/skin disorder	No Endocrine disorders	No Infection	No Nutritional deficiency	No Storage and/or metabolic disorder	No hematologic disorder	No electrolyte abnormality	No	No	Rural	No AMC	No AMC	No acute Medical complication at presentation	prior to unrest	Pre-Rural
185	Greater than 100kms	24	>=24months - <72months	Male	Urban	January2023	August 2023	Yes, there is wasting	Severe wasting	Yes, there is stunting	Severe Stunting	Fully vaccinated + vaccination uptodate + partially vaccinated	Surgical	Mixed	No CNS disorder	upper airway acquired anomalies	No cardiovascular disorder	No disorders of the abdomen	No Genitourinary disorder	No Musculoskeletal/skin disorder	No Endocrine disorders	No Infection	Macronutrient deficiency	No Storage and/or metabolic disorder	No hematologic disorder	No electrolyte abnormality	No	No	Urban	No AMC	No AMC	No acute Medical complication at presentation	prior to unrest	Pre-Urban
186	Greater than 100kms	1.5	1 - <12months	Female	Rural	January2023	August 2023	No, there is no wasting	No wasting	No, there is no stunting	No stunting	Fully vaccinated + vaccination uptodate + partially vaccinated	Surgical	Respiratory disorder	No CNS disorder	Diaphragmatic congenital anomaly	No cardiovascular disorder	No disorders of the abdomen	No Genitourinary disorder	No Musculoskeletal/skin disorder	No Endocrine disorders	No Infection	No Nutritional deficiency	No Storage and/or metabolic disorder	No hematologic disorder	No electrolyte abnormality	No	No	Rural	No AMC	No AMC	No acute Medical complication at presentation	prior to unrest	Pre-Rural
187	Within 100kms	156	>=144months	Male	Rural	March2023	August 2023	No, there is no wasting	No wasting	No, there is no stunting	No stunting	Fully vaccinated + vaccination uptodate + partially vaccinated	Surgical	Disorders of the abdomen	No CNS disorder	No Respiratory disorder	No cardiovascular disorder	Appendicitis	No Genitourinary disorder	No Musculoskeletal/skin disorder	No Endocrine disorders	No Infection	No Nutritional deficiency	No Storage and/or metabolic disorder	No hematologic disorder	No electrolyte abnormality	No	No	Rural	No AMC	No AMC	No acute Medical complication at presentation	prior to unrest	Pre-Rural
188	Greater than 100kms	132	>=72months - <144months	Female	Rural	June2023	August 2023	No, there is no wasting	No wasting	No, there is no stunting	No stunting	Fully vaccinated + vaccination uptodate + partially vaccinated	Surgical	Central nervous system disorder	Traumatic brain injury	No Respiratory disorder	No cardiovascular disorder	No disorders of the abdomen	No Genitourinary disorder	No Musculoskeletal/skin disorder	No Endocrine disorders	No Infection	No Nutritional deficiency	No Storage and/or metabolic disorder	No hematologic disorder	No electrolyte abnormality	No	No	Rural	No AMC	No AMC	No acute Medical complication at presentation	prior to unrest	Pre-Rural
189	Greater than 100kms	17	>=12months - <24months	Female	Urban	April2023	August 2023	No, there is no wasting	No wasting	No, there is no stunting	No stunting	Fully vaccinated + vaccination uptodate + partially vaccinated	Medical	Central nervous system disorder	Pyogenic Meningitis	No Respiratory disorder	No cardiovascular disorder	No disorders of the abdomen	No Genitourinary disorder	No Musculoskeletal/skin disorder	No Endocrine disorders	Meningitis	No Nutritional deficiency	No Storage and/or metabolic disorder	No hematologic disorder	No electrolyte abnormality	No	Yes	Urban	Yes	No	Quadriplegia + Status epilepticus	prior to unrest	Pre-Urban
190	Within 100kms	6	1 - <12months	Female	Rural	January2023	August 2023	No, there is no wasting	No wasting	No, there is no stunting	No stunting	Fully vaccinated + vaccination uptodate + partially vaccinated	Medical	Infectious disorders	No CNS disorder	Pertusis	No cardiovascular disorder	No disorders of the abdomen	No Genitourinary disorder	No Musculoskeletal/skin disorder	No Endocrine disorders	Pertusis	No Nutritional deficiency	No Storage and/or metabolic disorder	No hematologic disorder	No electrolyte abnormality	No	No	Rural	No AMC	No AMC	No acute Medical complication at presentation	prior to unrest	Pre-Rural
191	Greater than 100kms	8	1 - <12months	Female	Urban	March2023	August 2023	No, there is no wasting	No wasting	No, there is no stunting	No stunting	Fully vaccinated + vaccination uptodate + partially vaccinated	Surgical	Central nervous system disorder	Hydrocephalus	No Respiratory disorder	No cardiovascular disorder	No disorders of the abdomen	No Genitourinary disorder	No Musculoskeletal/skin disorder	No Endocrine disorders	No Infection	No Nutritional deficiency	No Storage and/or metabolic disorder	No hematologic disorder	No electrolyte abnormality	No	No	Urban	No AMC	No AMC	No acute Medical complication at presentation	prior to unrest	Pre-Urban
192	Greater than 100kms	36	>=24months - <72months	Male	Urban	May2023	August 2023	No, there is no wasting	No wasting	No, there is no stunting	No stunting	Fully vaccinated + vaccination uptodate + partially vaccinated	Medical	Mixed	No CNS disorder	Pneumonia + RAD	No cardiovascular disorder	No disorders of the abdomen	No Genitourinary disorder	No Musculoskeletal/skin disorder	No Endocrine disorders	Pneumonia	No Nutritional deficiency	No Storage and/or metabolic disorder	No hematologic disorder	No electrolyte abnormality	No	No	Urban	No AMC	No AMC	No acute Medical complication at presentation	prior to unrest	Pre-Urban
193	Within 100kms	60	>=24months - <72months	Female	Urban	February2023	August 2023	Yes, there is wasting	Moderate wasting	No, there is no stunting	No stunting	Fully vaccinated + vaccination uptodate + partially vaccinated	Medical	Mixed	No CNS disorder	No Respiratory disorder	No cardiovascular disorder	No disorders of the abdomen	No Genitourinary disorder	cellulitis	No Endocrine disorders	Cellulitis	Macronutrient deficiency	No Storage and/or metabolic disorder	No hematologic disorder	No electrolyte abnormality	No	No	Urban	No AMC	No AMC	No acute Medical complication at presentation	prior to unrest	Pre-Urban
194	Within 100kms	8	1 - <12months	Female	Urban	March2023	August 2023	No, there is no wasting	No wasting	No, there is no stunting	No stunting	Fully vaccinated + vaccination uptodate + partially vaccinated	Surgical	Mixed	No CNS disorder	upper airway congenital anomalies	No cardiovascular disorder	GI onset sepsis	No Genitourinary disorder	No Musculoskeletal/skin disorder	No Endocrine disorders	Sepsis	No Nutritional deficiency	No Storage and/or metabolic disorder	No hematologic disorder	No electrolyte abnormality	No	No	Urban	No AMC	No AMC	No acute Medical complication at presentation	prior to unrest	Pre-Urban
195	Within 100kms	36	>=24months - <72months	Male	Urban	April2023	August 2023	No, there is no wasting	No wasting	No, there is no stunting	No stunting	Fully vaccinated + vaccination uptodate + partially vaccinated	Medical	Genitourinary disorders	No CNS disorder	No Respiratory disorder	No cardiovascular disorder	No disorders of the abdomen	Acute Glomerulonephritis	No Musculoskeletal/skin disorder	No Endocrine disorders	No Infection	No Nutritional deficiency	No Storage and/or metabolic disorder	No hematologic disorder	No electrolyte abnormality	No	No	Urban	No AMC	No AMC	No acute Medical complication at presentation	prior to unrest	Pre-Urban
196	Within 100kms	132	>=72months - <144months	Male	Rural	March2023	August 2023	No, there is no wasting	No wasting	No, there is no stunting	No stunting	Fully vaccinated + vaccination uptodate + partially vaccinated	Surgical	Central nervous system disorder	Traumatic brain injury	No Respiratory disorder	No cardiovascular disorder	No disorders of the abdomen	No Genitourinary disorder	No Musculoskeletal/skin disorder	No Endocrine disorders	No Infection	No Nutritional deficiency	No Storage and/or metabolic disorder	No hematologic disorder	No electrolyte abnormality	No	No	Rural	No AMC	No AMC	No acute Medical complication at presentation	prior to unrest	Pre-Rural
197	Within 100kms	1	1 - <12months	Male	Urban	May2023	August 2023	No, there is no wasting	No wasting	No, there is no stunting	No stunting	not vaccinated + vaccination status unknown	Medical	Infectious disorders	No CNS disorder	No Respiratory disorder	No cardiovascular disorder	No disorders of the abdomen	No Genitourinary disorder	No Musculoskeletal/skin disorder	No Endocrine disorders	Sepsis	No Nutritional deficiency	No Storage and/or metabolic disorder	No hematologic disorder	No electrolyte abnormality	No	No	Urban	No AMC	No AMC	No acute Medical complication at presentation	prior to unrest	Pre-Urban
198	Within 100kms	18	>=12months - <24months	Male	Rural	July2023	August 2023	Yes, there is wasting	Severe wasting	Yes, there is stunting	Severe Stunting	Fully vaccinated + vaccination uptodate + partially vaccinated	Medical	Nutrition associated disorders	No CNS disorder	No Respiratory disorder	No cardiovascular disorder	No disorders of the abdomen	No Genitourinary disorder	No Musculoskeletal/skin disorder	No Endocrine disorders	No Infection	Macronutrient deficiency	No Storage and/or metabolic disorder	No hematologic disorder	No electrolyte abnormality	No	No	Rural	No AMC	No AMC	No acute Medical complication at presentation	prior to unrest	Pre-Rural
199	Within 100kms	1	1 - <12months	Female	Urban	January2023	August 2023	No, there is no wasting	No wasting	No, there is no stunting	No stunting	Fully vaccinated + vaccination uptodate + partially vaccinated	Medical	Central nervous system disorder	Pyogenic Meningitis	No Respiratory disorder	No cardiovascular disorder	No disorders of the abdomen	No Genitourinary disorder	No Musculoskeletal/skin disorder	No Endocrine disorders	Meningitis	No Nutritional deficiency	No Storage and/or metabolic disorder	No hematologic disorder	No electrolyte abnormality	No	No	Urban	No AMC	No AMC	No acute Medical complication at presentation	prior to unrest	Pre-Urban
200	Within 100kms	132	>=72months - <144months	Male	Urban	February2023	August 2023	No, there is no wasting	No wasting	No, there is no stunting	No stunting	Fully vaccinated + vaccination uptodate + partially vaccinated	Medical	Hematologic disorders	No CNS disorder	No Respiratory disorder	No cardiovascular disorder	No disorders of the abdomen	No Genitourinary disorder	No Musculoskeletal/skin disorder	No Endocrine disorders	No Infection	No Nutritional deficiency	No Storage and/or metabolic disorder	anemia	No electrolyte abnormality	No	Yes	Urban	Yes	No	CHF	prior to unrest	Pre-Urban
201	Within 100kms	90	>=72months - <144months	Female	Urban	January2023	August 2023	Yes, there is wasting	Moderate wasting	Yes, there is stunting	Severe Stunting	Fully vaccinated + vaccination uptodate + partially vaccinated	Medical	Mixed	No CNS disorder	No Respiratory disorder	Cyanotic CHD	No disorders of the abdomen	No Genitourinary disorder	No Musculoskeletal/skin disorder	No Endocrine disorders	No Infection	Macronutrient deficiency	No Storage and/or metabolic disorder	No hematologic disorder	No electrolyte abnormality	No	No	Urban	No AMC	No AMC	No acute Medical complication at presentation	prior to unrest	Pre-Urban
202	Greater than 100kms	22	>=12months - <24months	Male	Urban	January2023	August 2023	No, there is no wasting	No wasting	No, there is no stunting	No stunting	Fully vaccinated + vaccination uptodate + partially vaccinated	Medical	Central nervous system disorder	Pyogenic Meningitis	No Respiratory disorder	No cardiovascular disorder	No disorders of the abdomen	No Genitourinary disorder	No Musculoskeletal/skin disorder	No Endocrine disorders	Meningitis	No Nutritional deficiency	No Storage and/or metabolic disorder	No hematologic disorder	No electrolyte abnormality	No	No	Urban	No AMC	No AMC	No acute Medical complication at presentation	prior to unrest	Pre-Urban
203	Greater than 100kms	5	1 - <12months	Male	Urban	July2023	August 2023	Yes, there is wasting	Moderate wasting	No, there is no stunting	No stunting	Fully vaccinated + vaccination uptodate + partially vaccinated	Medical	Central nervous system disorder	Pyogenic Meningitis	No Respiratory disorder	No cardiovascular disorder	No disorders of the abdomen	No Genitourinary disorder	No Musculoskeletal/skin disorder	No Endocrine disorders	Meningitis	No Nutritional deficiency	No Storage and/or metabolic disorder	No hematologic disorder	No electrolyte abnormality	No	No	Urban	No AMC	No AMC	No acute Medical complication at presentation	prior to unrest	Pre-Urban
204	Greater than 100kms	36	>=24months - <72months	Female	Urban	July2023	August 2023	No, there is no wasting	No wasting	No, there is no stunting	No stunting	Fully vaccinated + vaccination uptodate + partially vaccinated	Medical	Infectious disorders	No CNS disorder	No Respiratory disorder	No cardiovascular disorder	Pyogenic Liver Abscess	No Genitourinary disorder	No Musculoskeletal/skin disorder	No Endocrine disorders	Pyogenic liver abscess	No Nutritional deficiency	No Storage and/or metabolic disorder	No hematologic disorder	No electrolyte abnormality	No	No	Urban	No AMC	No AMC	No acute Medical complication at presentation	prior to unrest	Pre-Urban
205	Within 100kms	156	>=144months	Male	Rural	January2023	August 2023	No, there is no wasting	No wasting	No, there is no stunting	No stunting	Fully vaccinated + vaccination uptodate + partially vaccinated	Medical	Infectious disorders	No CNS disorder	Pneumonia	No cardiovascular disorder	No disorders of the abdomen	No Genitourinary disorder	No Musculoskeletal/skin disorder	No Endocrine disorders	Pneumonia	No Nutritional deficiency	No Storage and/or metabolic disorder	No hematologic disorder	No electrolyte abnormality	No	No	Rural	No AMC	No AMC	No acute Medical complication at presentation	prior to unrest	Pre-Rural
206	Within 100kms	30	>=24months - <72months	Male	Urban	June2023	August 2023	Yes, there is wasting	Severe wasting	Yes, there is stunting	Severe Stunting	Fully vaccinated + vaccination uptodate + partially vaccinated	Medical	Mixed	No CNS disorder	No Respiratory disorder	No cardiovascular disorder	Gastroenteritis	No Genitourinary disorder	No Musculoskeletal/skin disorder	No Endocrine disorders	No Infection	Macronutrient deficiency	No Storage and/or metabolic disorder	No hematologic disorder	No electrolyte abnormality	No	No	Urban	No AMC	No AMC	No acute Medical complication at presentation	prior to unrest	Pre-Urban
207	Within 100kms	156	>=144months	Female	Rural	April2023	August 2023	No, there is no wasting	No wasting	No, there is no stunting	No stunting	Fully vaccinated + vaccination uptodate + partially vaccinated	Medical	Genitourinary disorders	No CNS disorder	No Respiratory disorder	No cardiovascular disorder	No disorders of the abdomen	Acute Glomerulonephritis	No Musculoskeletal/skin disorder	No Endocrine disorders	No Infection	No Nutritional deficiency	No Storage and/or metabolic disorder	No hematologic disorder	No electrolyte abnormality	No	No	Rural	No AMC	No AMC	No acute Medical complication at presentation	prior to unrest	Pre-Rural
208	Greater than 100kms	12	>=12months - <24months	Male	Rural	March2023	August 2023	Yes, there is wasting	Mild wasting	No, there is no stunting	No stunting	Fully vaccinated + vaccination uptodate + partially vaccinated	Surgical	Central nervous system disorder	MMC	No Respiratory disorder	No cardiovascular disorder	No disorders of the abdomen	No Genitourinary disorder	No Musculoskeletal/skin disorder	No Endocrine disorders	Infected MMC	No Nutritional deficiency	No Storage and/or metabolic disorder	No hematologic disorder	No electrolyte abnormality	No	Yes	Rural	No	Yes	Infected MMC	prior to unrest	Pre-Rural
209	Within 100kms	10	1 - <12months	Male	Rural	March2023	August 2023	No, there is no wasting	No wasting	No, there is no stunting	No stunting	Fully vaccinated + vaccination uptodate + partially vaccinated	Surgical	Infectious disorders	No CNS disorder	upper airway acquired anomalies	No cardiovascular disorder	No disorders of the abdomen	No Genitourinary disorder	No Musculoskeletal/skin disorder	No Endocrine disorders	Ludwig's angina	No Nutritional deficiency	No Storage and/or metabolic disorder	No hematologic disorder	No electrolyte abnormality	No	No	Rural	No AMC	No AMC	No acute Medical complication at presentation	prior to unrest	Pre-Rural
210	Within 100kms	156	>=144months	Female	Urban	March2023	August 2023	Yes, there is wasting	Mild wasting	Yes, there is stunting	Mild stunting	Fully vaccinated + vaccination uptodate + partially vaccinated	Surgical	Disorders of the abdomen	No CNS disorder	No Respiratory disorder	No cardiovascular disorder	Appendicitis	No Genitourinary disorder	No Musculoskeletal/skin disorder	No Endocrine disorders	No Infection	No Nutritional deficiency	No Storage and/or metabolic disorder	No hematologic disorder	No electrolyte abnormality	No	No	Urban	No AMC	No AMC	No acute Medical complication at presentation	prior to unrest	Pre-Urban
211	Within 100kms	7	1 - <12months	Male	Urban	June2023	August 2023	No, there is no wasting	No wasting	No, there is no stunting	No stunting	Fully vaccinated + vaccination uptodate + partially vaccinated	Medical	Central nervous system disorder	Pyogenic Meningitis	No Respiratory disorder	No cardiovascular disorder	No disorders of the abdomen	No Genitourinary disorder	No Musculoskeletal/skin disorder	No Endocrine disorders	Meningitis	No Nutritional deficiency	No Storage and/or metabolic disorder	No hematologic disorder	No electrolyte abnormality	No	No	Urban	No AMC	No AMC	No acute Medical complication at presentation	prior to unrest	Pre-Urban
212	Within 100kms	36	>=24months - <72months	Female	Urban	July2023	August 2023	No, there is no wasting	No wasting	No, there is no stunting	No stunting	Fully vaccinated + vaccination uptodate + partially vaccinated	Medical	Genitourinary disorders	No CNS disorder	No Respiratory disorder	No cardiovascular disorder	No disorders of the abdomen	Acute Glomerulonephritis	No Musculoskeletal/skin disorder	No Endocrine disorders	No Infection	No Nutritional deficiency	No Storage and/or metabolic disorder	No hematologic disorder	No electrolyte abnormality	No	No	Urban	No AMC	No AMC	No acute Medical complication at presentation	prior to unrest	Pre-Urban
213	Greater than 100kms	16	>=12months - <24months	Male	Rural	January2023	August 2023	Yes, there is wasting	Severe wasting	Yes, there is stunting	Severe Stunting	Fully vaccinated + vaccination uptodate + partially vaccinated	Surgical	Mixed	No CNS disorder	No Respiratory disorder	No cardiovascular disorder	No disorders of the abdomen	Obstructive uropathy	No Musculoskeletal/skin disorder	No Endocrine disorders	No Infection	Macronutrient deficiency	No Storage and/or metabolic disorder	No hematologic disorder	No electrolyte abnormality	No	Yes	Rural	No	Yes	AKI	prior to unrest	Pre-Rural
214	Greater than 100kms	96	>=72months - <144months	Female	Urban	February2023	August 2023	No, there is no wasting	No wasting	No, there is no stunting	No stunting	Fully vaccinated + vaccination uptodate + partially vaccinated	Surgical	Central nervous system disorder	Traumatic brain injury	No Respiratory disorder	No cardiovascular disorder	No disorders of the abdomen	No Genitourinary disorder	No Musculoskeletal/skin disorder	No Endocrine disorders	No Infection	No Nutritional deficiency	No Storage and/or metabolic disorder	No hematologic disorder	No electrolyte abnormality	No	No	Urban	No AMC	No AMC	No acute Medical complication at presentation	prior to unrest	Pre-Urban
215	Greater than 100kms	96	>=72months - <144months	Male	Rural	April2023	August 2023	No, there is no wasting	No wasting	No, there is no stunting	No stunting	Fully vaccinated + vaccination uptodate + partially vaccinated	Surgical	Disorders of the abdomen	No CNS disorder	No Respiratory disorder	No cardiovascular disorder	Anal stenosis	No Genitourinary disorder	No Musculoskeletal/skin disorder	No Endocrine disorders	No Infection	No Nutritional deficiency	No Storage and/or metabolic disorder	No hematologic disorder	No electrolyte abnormality	No	No	Rural	No AMC	No AMC	No acute Medical complication at presentation	prior to unrest	Pre-Rural
216	Greater than 100kms	132	>=72months - <144months	Female	Rural	February2023	August 2023	No, there is no wasting	No wasting	No, there is no stunting	No stunting	Fully vaccinated + vaccination uptodate + partially vaccinated	Surgical	Central nervous system disorder	Traumatic brain injury	No Respiratory disorder	No cardiovascular disorder	No disorders of the abdomen	No Genitourinary disorder	No Musculoskeletal/skin disorder	No Endocrine disorders	No Infection	No Nutritional deficiency	No Storage and/or metabolic disorder	No hematologic disorder	No electrolyte abnormality	No	No	Rural	No AMC	No AMC	No acute Medical complication at presentation	prior to unrest	Pre-Rural
217	Greater than 100kms	132	>=72months - <144months	Female	Rural	July2023	August 2023	No, there is no wasting	Severe wasting	No, there is no stunting	Severe Stunting	Fully vaccinated + vaccination uptodate + partially vaccinated	Medical	Mixed	stroke	No Respiratory disorder	No cardiovascular disorder	No disorders of the abdomen	No Genitourinary disorder	No Musculoskeletal/skin disorder	No Endocrine disorders	No Infection	Macronutrient deficiency	No Storage and/or metabolic disorder	No hematologic disorder	No electrolyte abnormality	No	No	Rural	No AMC	No AMC	No acute Medical complication at presentation	prior to unrest	Pre-Rural
218	Within 100kms	96	>=72months - <144months	Female	Rural	July2023	August 2023	Yes, there is wasting	Moderate wasting	Yes, there is stunting	Moderate stunting	Fully vaccinated + vaccination uptodate + partially vaccinated	Medical	Metabolic disorders and storage diseases	No CNS disorder	No Respiratory disorder	No cardiovascular disorder	No disorders of the abdomen	No Genitourinary disorder	No Musculoskeletal/skin disorder	IDDM	No Infection	No Nutritional deficiency	No Storage and/or metabolic disorder	No hematologic disorder	No electrolyte abnormality	No	Yes	Rural	No	Yes	DKA	prior to unrest	Pre-Rural
219	Within 100kms	120	>=72months - <144months	Female	Urban	April2023	August 2023	No, there is no wasting	No wasting	No, there is no stunting	No stunting	Fully vaccinated + vaccination uptodate + partially vaccinated	Surgical	Musculoskeletal and skin disorders	No CNS disorder	No Respiratory disorder	No cardiovascular disorder	No disorders of the abdomen	No Genitourinary disorder	Lipoma	No Endocrine disorders	No Infection	No Nutritional deficiency	No Storage and/or metabolic disorder	No hematologic disorder	No electrolyte abnormality	No	No	Urban	No AMC	No AMC	No acute Medical complication at presentation	prior to unrest	Pre-Urban
220	Within 100kms	2	1 - <12months	Female	Urban	January2023	August 2023	No, there is no wasting	No wasting	No, there is no stunting	No stunting	not vaccinated + vaccination status unknown	Medical	Infectious disorders	No CNS disorder	Pneumonia	No cardiovascular disorder	No disorders of the abdomen	No Genitourinary disorder	No Musculoskeletal/skin disorder	No Endocrine disorders	Pneumonia	No Nutritional deficiency	No Storage and/or metabolic disorder	No hematologic disorder	No electrolyte abnormality	No	No	Urban	No AMC	No AMC	No acute Medical complication at presentation	prior to unrest	Pre-Urban
221	Within 100kms	2	1 - <12months	Male	Urban	January2023	August 2023	No, there is no wasting	No wasting	No, there is no stunting	No stunting	not vaccinated + vaccination status unknown	Medical	Cardiovascular disorder	No CNS disorder	No Respiratory disorder	Cyanotic CHD	No disorders of the abdomen	No Genitourinary disorder	No Musculoskeletal/skin disorder	No Endocrine disorders	No Infection	No Nutritional deficiency	No Storage and/or metabolic disorder	No hematologic disorder	No electrolyte abnormality	No	No	Urban	No AMC	No AMC	No acute Medical complication at presentation	prior to unrest	Pre-Urban
222	Within 100kms	10	1 - <12months	Male	Urban	June2023	August 2023	No, there is no wasting	No wasting	No, there is no stunting	No stunting	Fully vaccinated + vaccination uptodate + partially vaccinated	Medical	Disorders of the abdomen	No CNS disorder	No Respiratory disorder	No cardiovascular disorder	Gastroenteritis	No Genitourinary disorder	No Musculoskeletal/skin disorder	No Endocrine disorders	No Infection	No Nutritional deficiency	No Storage and/or metabolic disorder	No hematologic disorder	No electrolyte abnormality	No	No	Urban	No AMC	No AMC	No acute Medical complication at presentation	prior to unrest	Pre-Urban
223	Greater than 100kms	12	>=12months - <24months	Male	Rural	April2023	August 2023	No, there is no wasting	No wasting	No, there is no stunting	No stunting	Fully vaccinated + vaccination uptodate + partially vaccinated	Surgical	Central nervous system disorder	Hydrocephalus	No Respiratory disorder	No cardiovascular disorder	No disorders of the abdomen	No Genitourinary disorder	No Musculoskeletal/skin disorder	No Endocrine disorders	No Infection	No Nutritional deficiency	No Storage and/or metabolic disorder	No hematologic disorder	No electrolyte abnormality	No	No	Rural	No AMC	No AMC	No acute Medical complication at presentation	prior to unrest	Pre-Rural
224	Greater than 100kms	96	>=72months - <144months	Female	Rural	February2023	August 2023	No, there is no wasting	No wasting	No, there is no stunting	No stunting	Fully vaccinated + vaccination uptodate + partially vaccinated	Surgical	Central nervous system disorder	Traumatic brain injury	No Respiratory disorder	No cardiovascular disorder	No disorders of the abdomen	No Genitourinary disorder	No Musculoskeletal/skin disorder	No Endocrine disorders	No Infection	No Nutritional deficiency	No Storage and/or metabolic disorder	No hematologic disorder	No electrolyte abnormality	No	No	Rural	No AMC	No AMC	No acute Medical complication at presentation	prior to unrest	Pre-Rural
225	Within 100kms	84	>=72months - <144months	Female	Rural	April2023	August 2023	No, there is no wasting	No wasting	No, there is no stunting	No stunting	Fully vaccinated + vaccination uptodate + partially vaccinated	Surgical	Central nervous system disorder	Traumatic brain injury	No Respiratory disorder	No cardiovascular disorder	No disorders of the abdomen	No Genitourinary disorder	No Musculoskeletal/skin disorder	No Endocrine disorders	No Infection	No Nutritional deficiency	No Storage and/or metabolic disorder	No hematologic disorder	No electrolyte abnormality	No	No	Rural	No AMC	No AMC	No acute Medical complication at presentation	prior to unrest	Pre-Rural
226	Within 100kms	24	>=24months - <72months	Female	Rural	February2023	August 2023	No, there is no wasting	No wasting	No, there is no stunting	No stunting	Fully vaccinated + vaccination uptodate + partially vaccinated	Medical	Respiratory disorder	No CNS disorder	Pneumonia + RAD	No cardiovascular disorder	No disorders of the abdomen	No Genitourinary disorder	No Musculoskeletal/skin disorder	No Endocrine disorders	Pneumonia	No Nutritional deficiency	No Storage and/or metabolic disorder	No hematologic disorder	No electrolyte abnormality	No	No	Rural	No AMC	No AMC	No acute Medical complication at presentation	prior to unrest	Pre-Rural
227	Greater than 100kms	24	>=24months - <72months	Female	Rural	June2023	August 2023	Yes, there is wasting	Moderate wasting	No, there is no stunting	No stunting	not vaccinated + vaccination status unknown	Medical	Mixed	Meningitis + Hydrocephalus	No Respiratory disorder	No cardiovascular disorder	No disorders of the abdomen	No Genitourinary disorder	No Musculoskeletal/skin disorder	No Endocrine disorders	No Infection	No Nutritional deficiency	No Storage and/or metabolic disorder	No hematologic disorder	No electrolyte abnormality	No	Yes	Rural	No	Yes	Hydrocephalus	prior to unrest	Pre-Rural
228	Greater than 100kms	132	>=72months - <144months	Male	Rural	February2023	August 2023	No, there is no wasting	No wasting	No, there is no stunting	No stunting	Fully vaccinated + vaccination uptodate + partially vaccinated	Surgical	Central nervous system disorder	Depressed Skull Fracture	No Respiratory disorder	No cardiovascular disorder	No disorders of the abdomen	No Genitourinary disorder	No Musculoskeletal/skin disorder	No Endocrine disorders	No Infection	No Nutritional deficiency	No Storage and/or metabolic disorder	No hematologic disorder	No electrolyte abnormality	No	No	Rural	No AMC	No AMC	No acute Medical complication at presentation	prior to unrest	Pre-Rural
229	Within 100kms	30	>=24months - <72months	Male	Urban	June2023	August 2023	No, there is no wasting	No wasting	No, there is no stunting	No stunting	Fully vaccinated + vaccination uptodate + partially vaccinated	Medical	Central nervous system disorder	Pyogenic Meningitis	No Respiratory disorder	No cardiovascular disorder	No disorders of the abdomen	No Genitourinary disorder	No Musculoskeletal/skin disorder	No Endocrine disorders	No Infection	No Nutritional deficiency	No Storage and/or metabolic disorder	No hematologic disorder	No electrolyte abnormality	No	No	Urban	No AMC	No AMC	No acute Medical complication at presentation	prior to unrest	Pre-Urban
230	Within 100kms	1	1 - <12months	Male	Rural	April2023	August 2023	No, there is no wasting	No wasting	No, there is no stunting	No stunting	not vaccinated + vaccination status unknown	Surgical	Disorders of the abdomen	No CNS disorder	No Respiratory disorder	No cardiovascular disorder	IHPS	No Genitourinary disorder	No Musculoskeletal/skin disorder	No Endocrine disorders	No Infection	No Nutritional deficiency	No Storage and/or metabolic disorder	No hematologic disorder	No electrolyte abnormality	No	Yes	Rural	No	Yes	Dehydration	prior to unrest	Pre-Rural
231	Within 100kms	26	>=24months - <72months	Male	Urban	July2023	August 2023	No, there is no wasting	No wasting	No, there is no stunting	No stunting	Fully vaccinated + vaccination uptodate + partially vaccinated	Medical	Respiratory disorder	No CNS disorder	Pneumonia + RAD	No cardiovascular disorder	No disorders of the abdomen	No Genitourinary disorder	No Musculoskeletal/skin disorder	No Endocrine disorders	Pneumonia	No Nutritional deficiency	No Storage and/or metabolic disorder	No hematologic disorder	No electrolyte abnormality	No	No	Urban	No AMC	No AMC	No acute Medical complication at presentation	prior to unrest	Pre-Urban
232	Greater than 100kms	84	>=72months - <144months	Female	Rural	May2023	August 2023	No, there is no wasting	No wasting	No, there is no stunting	No stunting	Fully vaccinated + vaccination uptodate + partially vaccinated	Medical	Cardiovascular disorder	Sydenham's chorea	No Respiratory disorder	Rheumatic heart diseases	No disorders of the abdomen	No Genitourinary disorder	No Musculoskeletal/skin disorder	No Endocrine disorders	No Infection	No Nutritional deficiency	No Storage and/or metabolic disorder	No hematologic disorder	No electrolyte abnormality	No	No	Rural	No AMC	No AMC	No acute Medical complication at presentation	prior to unrest	Pre-Rural
233	Within 100kms	156	>=144months	Female	Urban	September2023	August 2023	Yes, there is wasting	Severe wasting	No, there is no stunting	No stunting	Fully vaccinated + vaccination uptodate + partially vaccinated	Medical	Mixed	No CNS disorder	Pneumonia	No cardiovascular disorder	No disorders of the abdomen	No Genitourinary disorder	No Musculoskeletal/skin disorder	No Endocrine disorders	Pneumonia	Macronutrient deficiency	No Storage and/or metabolic disorder	No hematologic disorder	No electrolyte abnormality	No	No	Urban	No AMC	No AMC	No acute Medical complication at presentation	into the unrest	Into Urban
234	Greater than 100kms	11	1 - <12months	Male	Rural	November2023	August 2023	Yes, there is wasting	Severe wasting	Yes, there is stunting	Severe Stunting	Fully vaccinated + vaccination uptodate + partially vaccinated	Medical	Mixed	No CNS disorder	No Respiratory disorder	No cardiovascular disorder	Gastroenteritis	No Genitourinary disorder	No Musculoskeletal/skin disorder	No Endocrine disorders	No Infection	Macronutrient deficiency	No Storage and/or metabolic disorder	No hematologic disorder	No electrolyte abnormality	No	Yes	Rural	No	Yes	Dehydration	into the unrest	Into Rural
235	Within 100kms	72	>=72months - <144months	Male	Urban	January2024	August 2023	Yes, there is wasting	Severe wasting	Yes, there is stunting	Severe Stunting	Fully vaccinated + vaccination uptodate + partially vaccinated	Surgical	Mixed	No CNS disorder	No Respiratory disorder	No cardiovascular disorder	Appendicitis	No Genitourinary disorder	No Musculoskeletal/skin disorder	No Endocrine disorders	No Infection	Macronutrient deficiency	No Storage and/or metabolic disorder	No hematologic disorder	No electrolyte abnormality	No	No	Urban	No AMC	No AMC	No acute Medical complication at presentation	into the unrest	Into Urban
236	Within 100kms	60	>=24months - <72months	Male	Rural	November2023	August 2023	Yes, there is wasting	Severe wasting	Yes, there is stunting	Severe Stunting	Fully vaccinated + vaccination uptodate + partially vaccinated	Medical	Mixed	No CNS disorder	No Respiratory disorder	No cardiovascular disorder	Gastroenteritis	No Genitourinary disorder	No Musculoskeletal/skin disorder	No Endocrine disorders	No Infection	Macronutrient deficiency	No Storage and/or metabolic disorder	No hematologic disorder	No electrolyte abnormality	No	Yes	Rural	No	Yes	Dehydration	into the unrest	Into Rural
237	Within 100kms	156	>=144months	Female	Rural	September2023	August 2023	Yes, there is wasting	Mild wasting	Yes, there is stunting	Mild stunting	Fully vaccinated + vaccination uptodate + partially vaccinated	Medical	Cardiovascular disorder	No CNS disorder	No Respiratory disorder	Rheumatic heart diseases	No disorders of the abdomen	No Genitourinary disorder	No Musculoskeletal/skin disorder	No Endocrine disorders	No Infection	Macronutrient deficiency	No Storage and/or metabolic disorder	No hematologic disorder	No electrolyte abnormality	No	Yes	Rural	No	Yes	CHF	into the unrest	Into Rural
238	Within 100kms	19	>=12months - <24months	Female	Urban	December2023	August 2023	No, there is no wasting	No wasting	No, there is no stunting	No stunting	Fully vaccinated + vaccination uptodate + partially vaccinated	Medical	Infectious disorders	No CNS disorder	No Respiratory disorder	No cardiovascular disorder	No disorders of the abdomen	No Genitourinary disorder	No Musculoskeletal/skin disorder	No Endocrine disorders	Malaria	No Nutritional deficiency	No Storage and/or metabolic disorder	No hematologic disorder	No electrolyte abnormality	No	No	Urban	No AMC	No AMC	No acute Medical complication at presentation	into the unrest	Into Urban
239	Greater than 100kms	8	1 - <12months	Female	Rural	November2023	August 2023	Yes, there is wasting	Severe wasting	Yes, there is stunting	Severe Stunting	Fully vaccinated + vaccination uptodate + partially vaccinated	Medical	Mixed	No CNS disorder	Pneumonia	No cardiovascular disorder	No disorders of the abdomen	No Genitourinary disorder	No Musculoskeletal/skin disorder	No Endocrine disorders	Pneumonia	Macronutrient deficiency	No Storage and/or metabolic disorder	No hematologic disorder	No electrolyte abnormality	No	No	Rural	No AMC	No AMC	No acute Medical complication at presentation	into the unrest	Into Rural
240	Within 100kms	108	>=144months	Female	Rural	December2023	August 2023	Yes, there is wasting	Moderate wasting	No, there is no stunting	No stunting	Fully vaccinated + vaccination uptodate + partially vaccinated	Surgical	Central nervous system disorder	Traumatic brain injury	No Respiratory disorder	No cardiovascular disorder	No disorders of the abdomen	No Genitourinary disorder	No Musculoskeletal/skin disorder	No Endocrine disorders	No Infection	No Nutritional deficiency	No Storage and/or metabolic disorder	No hematologic disorder	No electrolyte abnormality	No	No	Rural	No AMC	No AMC	No acute Medical complication at presentation	into the unrest	Into Rural
241	Within 100kms	24	>=24months - <72months	Male	Rural	September2023	August 2023	Yes, there is wasting	Severe wasting	Yes, there is stunting	Severe Stunting	Fully vaccinated + vaccination uptodate + partially vaccinated	Medical	Endocrine disorders	No CNS disorder	Pneumonia	No cardiovascular disorder	No disorders of the abdomen	No Genitourinary disorder	No Musculoskeletal/skin disorder	IDDM	Pneumonia	No Nutritional deficiency	No Storage and/or metabolic disorder	No hematologic disorder	No electrolyte abnormality	No	Yes	Rural	No	Yes	DKA	into the unrest	Into Rural
242	Within 100kms	48	>=24months - <72months	Female	Urban	October2023	August 2023	No, there is no wasting	No wasting	No, there is no stunting	No stunting	Fully vaccinated + vaccination uptodate + partially vaccinated	Medical	Genitourinary disorders	No CNS disorder	No Respiratory disorder	No cardiovascular disorder	No disorders of the abdomen	Acute Glomerulonephritis	No Musculoskeletal/skin disorder	No Endocrine disorders	No Infection	No Nutritional deficiency	No Storage and/or metabolic disorder	No hematologic disorder	No electrolyte abnormality	No	No	Urban	No AMC	No AMC	No acute Medical complication at presentation	into the unrest	Into Urban
243	Greater than 100kms	120	>=72months - <144months	Male	Rural	September2023	August 2023	No, there is no wasting	No wasting	No, there is no stunting	No stunting	Fully vaccinated + vaccination uptodate + partially vaccinated	Surgical	Respiratory disorder	No CNS disorder	Hemopneumothorax/Penetrating injury	No cardiovascular disorder	No disorders of the abdomen	No Genitourinary disorder	No Musculoskeletal/skin disorder	No Endocrine disorders	No Infection	No Nutritional deficiency	No Storage and/or metabolic disorder	No hematologic disorder	No electrolyte abnormality	No	Yes	Rural	No	Yes	Parapneumonic collection	into the unrest	Into Rural
244	Within 100kms	1	1 - <12months	Male	Rural	December2023	August 2023	No, there is no wasting	No wasting	No, there is no stunting	No stunting	Fully vaccinated + vaccination uptodate + partially vaccinated	Medical	Disorders of the abdomen	No CNS disorder	No Respiratory disorder	No cardiovascular disorder	Gastroenteritis	No Genitourinary disorder	No Musculoskeletal/skin disorder	No Endocrine disorders	No Infection	No Nutritional deficiency	No Storage and/or metabolic disorder	No hematologic disorder	No electrolyte abnormality	No	No	Rural	No AMC	No AMC	No acute Medical complication at presentation	into the unrest	Into Rural
245	Greater than 100kms	8	1 - <12months	Male	Rural	October2023	August 2023	No, there is no wasting	No wasting	No, there is no stunting	No stunting	Fully vaccinated + vaccination uptodate + partially vaccinated	Medical	Mixed	No CNS disorder	No Respiratory disorder	No cardiovascular disorder	Gastroenteritis	No Genitourinary disorder	No Musculoskeletal/skin disorder	No Endocrine disorders	No Infection	Macronutrient deficiency	No Storage and/or metabolic disorder	No hematologic disorder	No electrolyte abnormality	No	Yes	Rural	No	Yes	Dehydration	into the unrest	Into Rural
246	Within 100kms	3	1 - <12months	Male	Rural	December2023	August 2023	No, there is no wasting	No wasting	No, there is no stunting	No stunting	Fully vaccinated + vaccination uptodate + partially vaccinated	Medical	Mixed	No CNS disorder	PCP	Acyanotic CHD	No disorders of the abdomen	No Genitourinary disorder	No Musculoskeletal/skin disorder	No Endocrine disorders	PCP	No Nutritional deficiency	No Storage and/or metabolic disorder	No hematologic disorder	No electrolyte abnormality	No	Yes	Rural	No	Yes	CHF	into the unrest	Into Rural
247	Within 100kms	84	>=72months - <144months	Male	Rural	August2023	August 2023	Yes, there is wasting	Severe wasting	Yes, there is stunting	Severe Stunting	not vaccinated + vaccination status unknown	Medical	Mixed	No CNS disorder	Pneumonia	No cardiovascular disorder	No disorders of the abdomen	No Genitourinary disorder	No Musculoskeletal/skin disorder	No Endocrine disorders	Pneumonia	Macronutrient deficiency	No Storage and/or metabolic disorder	No hematologic disorder	No electrolyte abnormality	No	Yes	Rural	No	Yes	Parapneumonic collection	into the unrest	Into Rural
248	Within 100kms	3	1 - <12months	Male	Rural	August2023	August 2023	Yes, there is wasting	Severe wasting	Yes, there is stunting	Severe Stunting	Fully vaccinated + vaccination uptodate + partially vaccinated	Surgical	Mixed	No CNS disorder	Pneumonia	No cardiovascular disorder	HSD/hirschisprung's diseases	No Genitourinary disorder	No Musculoskeletal/skin disorder	No Endocrine disorders	Pneumonia	Macronutrient deficiency	No Storage and/or metabolic disorder	No hematologic disorder	No electrolyte abnormality	No	No	Rural	No AMC	No AMC	No acute Medical complication at presentation	into the unrest	Into Rural
249	Within 100kms	48	>=24months - <72months	Male	Rural	December2023	August 2023	No, there is no wasting	No wasting	Yes, there is stunting	Moderate stunting	Fully vaccinated + vaccination uptodate + partially vaccinated	Medical	Mixed	No CNS disorder	No Respiratory disorder	No cardiovascular disorder	No disorders of the abdomen	No Genitourinary disorder	No Musculoskeletal/skin disorder	No Endocrine disorders	Malaria + UTI	No Nutritional deficiency	No Storage and/or metabolic disorder	No hematologic disorder	No electrolyte abnormality	No	No	Rural	No AMC	No AMC	No acute Medical complication at presentation	into the unrest	Into Rural
250	Within 100kms	2	1 - <12months	Male	Urban	August2023	August 2023	No, there is no wasting	No wasting	No, there is no stunting	No stunting	Fully vaccinated + vaccination uptodate + partially vaccinated	Medical	Respiratory disorder	No CNS disorder	Pneumonia	No cardiovascular disorder	No disorders of the abdomen	No Genitourinary disorder	No Musculoskeletal/skin disorder	No Endocrine disorders	Pneumonia	No Nutritional deficiency	No Storage and/or metabolic disorder	No hematologic disorder	No electrolyte abnormality	No	No	Urban	No AMC	No AMC	No acute Medical complication at presentation	into the unrest	Into Urban
251	Greater than 100kms	84	>=72months - <144months	Female	Rural	January2024	August 2023	Yes, there is wasting	Moderate wasting	No, there is no stunting	No stunting	Fully vaccinated + vaccination uptodate + partially vaccinated	Medical	Mixed	No CNS disorder	No Respiratory disorder	Rheumatic heart diseases	No disorders of the abdomen	No Genitourinary disorder	No Musculoskeletal/skin disorder	No Endocrine disorders	No Infection	Macronutrient deficiency	No Storage and/or metabolic disorder	No hematologic disorder	No electrolyte abnormality	No	Yes	Rural	No	Yes	CHF	into the unrest	Into Rural
252	Greater than 100kms	120	>=72months - <144months	Male	Urban	January2024	August 2023	Yes, there is wasting	Moderate wasting	No, there is no stunting	No stunting	Fully vaccinated + vaccination uptodate + partially vaccinated	Surgical	Musculoskeletal and skin disorders	No CNS disorder	No Respiratory disorder	No cardiovascular disorder	No disorders of the abdomen	No Genitourinary disorder	Bullet/blast Injury	No Endocrine disorders	No Infection	Macronutrient deficiency	No Storage and/or metabolic disorder	No hematologic disorder	No electrolyte abnormality	No	No	Urban	No AMC	No AMC	No acute Medical complication at presentation	into the unrest	Into Urban
253	Within 100kms	72	>=72months - <144months	Male	Rural	August2023	August 2023	Yes, there is wasting	Severe wasting	Yes, there is stunting	Severe Stunting	Fully vaccinated + vaccination uptodate + partially vaccinated	Medical	Mixed	No CNS disorder	No Respiratory disorder	Acyanotic CHD	No disorders of the abdomen	No Genitourinary disorder	No Musculoskeletal/skin disorder	No Endocrine disorders	No Infection	Macronutrient deficiency	No Storage and/or metabolic disorder	No hematologic disorder	No electrolyte abnormality	No	Yes	Rural	No	Yes	CHF	into the unrest	Into Rural
254	Greater than 100kms	1.5	1 - <12months	Female	Urban	February2024	August 2023	No, there is no wasting	No wasting	No, there is no stunting	No stunting	Fully vaccinated + vaccination uptodate + partially vaccinated	Surgical	Disorders of the abdomen	No CNS disorder	No Respiratory disorder	No cardiovascular disorder	SBO	No Genitourinary disorder	No Musculoskeletal/skin disorder	No Endocrine disorders	No Infection	No Nutritional deficiency	No Storage and/or metabolic disorder	No hematologic disorder	No electrolyte abnormality	No	No	Urban	No AMC	No AMC	No acute Medical complication at presentation	into the unrest	Into Urban
255	Within 100kms	11	1 - <12months	Male	Rural	December2023	August 2023	No, there is no wasting	No wasting	No, there is no stunting	No stunting	Fully vaccinated + vaccination uptodate + partially vaccinated	Medical	Cardiovascular disorder	No CNS disorder	No Respiratory disorder	Acyanotic CHD	No disorders of the abdomen	No Genitourinary disorder	No Musculoskeletal/skin disorder	No Endocrine disorders	No Infection	No Nutritional deficiency	No Storage and/or metabolic disorder	No hematologic disorder	No electrolyte abnormality	No	Yes	Rural	No	Yes	CHF	into the unrest	Into Rural
256	Within 100kms	60	>=24months - <72months	Male	Urban	September2023	August 2023	No, there is no wasting	No wasting	No, there is no stunting	No stunting	Fully vaccinated + vaccination uptodate + partially vaccinated	Medical	Genitourinary disorders	No CNS disorder	No Respiratory disorder	No cardiovascular disorder	No disorders of the abdomen	Acute Glomerulonephritis	No Musculoskeletal/skin disorder	No Endocrine disorders	No Infection	No Nutritional deficiency	No Storage and/or metabolic disorder	No hematologic disorder	No electrolyte abnormality	No	Yes	Urban	Yes	No	Electrolyte derrangement	into the unrest	Into Urban
257	Within 100kms	3	1 - <12months	Male	Urban	February2024	August 2023	No, there is no wasting	No wasting	No, there is no stunting	No stunting	Fully vaccinated + vaccination uptodate + partially vaccinated	Medical	Hematologic disorders	No CNS disorder	No Respiratory disorder	No cardiovascular disorder	No disorders of the abdomen	No Genitourinary disorder	No Musculoskeletal/skin disorder	No Endocrine disorders	No Infection	No Nutritional deficiency	No Storage and/or metabolic disorder	ITP	No electrolyte abnormality	No	No	Urban	No AMC	No AMC	No acute Medical complication at presentation	into the unrest	Into Urban
258	Within 100kms	20	>=12months - <24months	Male	Urban	December2023	August 2023	Yes, there is wasting	Severe wasting	Yes, there is stunting	Severe Stunting	Fully vaccinated + vaccination uptodate + partially vaccinated	Medical	Mixed	No CNS disorder	Pneumonia	No cardiovascular disorder	No disorders of the abdomen	No Genitourinary disorder	No Musculoskeletal/skin disorder	No Endocrine disorders	Pneumonia	Macronutrient deficiency	No Storage and/or metabolic disorder	No hematologic disorder	No electrolyte abnormality	No	No	Urban	No AMC	No AMC	No acute Medical complication at presentation	into the unrest	Into Urban
259	Within 100kms	10	1 - <12months	Female	Urban	September2023	August 2023	No, there is no wasting	No wasting	No, there is no stunting	No stunting	Fully vaccinated + vaccination uptodate + partially vaccinated	Medical	Infectious disorders	No CNS disorder	No Respiratory disorder	No cardiovascular disorder	No disorders of the abdomen	No Genitourinary disorder	No Musculoskeletal/skin disorder	No Endocrine disorders	Malaria + UTI	No Nutritional deficiency	No Storage and/or metabolic disorder	No hematologic disorder	No electrolyte abnormality	No	No	Urban	No AMC	No AMC	No acute Medical complication at presentation	into the unrest	Into Urban
260	Greater than 100kms	168	>=144months	Female	Rural	January2024	August 2023	No, there is no wasting	No wasting	No, there is no stunting	No stunting	Fully vaccinated + vaccination uptodate + partially vaccinated	Surgical	Central nervous system disorder	Traumatic brain injury	No Respiratory disorder	No cardiovascular disorder	No disorders of the abdomen	No Genitourinary disorder	No Musculoskeletal/skin disorder	No Endocrine disorders	No Infection	No Nutritional deficiency	No Storage and/or metabolic disorder	No hematologic disorder	No electrolyte abnormality	No	Yes	Rural	No	Yes	acute motor deficit + ICH	into the unrest	Into Rural
261	Within 100kms	5	1 - <12months	Male	Rural	August2023	August 2023	No, there is no wasting	No wasting	No, there is no stunting	No stunting	Fully vaccinated + vaccination uptodate + partially vaccinated	Surgical	Disorders of the abdomen	No CNS disorder	No Respiratory disorder	No cardiovascular disorder	Intususception	No Genitourinary disorder	No Musculoskeletal/skin disorder	No Endocrine disorders	No Infection	No Nutritional deficiency	No Storage and/or metabolic disorder	No hematologic disorder	No electrolyte abnormality	No	No	Rural	No AMC	No AMC	No acute Medical complication at presentation	into the unrest	Into Rural
262	Greater than 100kms	37	>=24months - <72months	Male	Rural	February2024	August 2023	Yes, there is wasting	Mild wasting	No, there is no stunting	No stunting	Fully vaccinated + vaccination uptodate + partially vaccinated	Medical	Hematologic disorders	No CNS disorder	No Respiratory disorder	No cardiovascular disorder	No disorders of the abdomen	No Genitourinary disorder	No Musculoskeletal/skin disorder	No Endocrine disorders	No Infection	No Nutritional deficiency	No Storage and/or metabolic disorder	anemia	No electrolyte abnormality	No	Yes	Rural	No	Yes	CHF	into the unrest	Into Rural
263	Within 100kms	16	>=12months - <24months	Male	Rural	February2024	August 2023	No, there is no wasting	No wasting	No, there is no stunting	No stunting	Fully vaccinated + vaccination uptodate + partially vaccinated	Surgical	Musculoskeletal and skin disorders	No CNS disorder	No Respiratory disorder	No cardiovascular disorder	No disorders of the abdomen	No Genitourinary disorder	burn	No Endocrine disorders	No Infection	No Nutritional deficiency	No Storage and/or metabolic disorder	No hematologic disorder	No electrolyte abnormality	No	Yes	Rural	No	Yes	Compartment syndrome	into the unrest	Into Rural
264	Within 100kms	42	>=24months - <72months	Male	Urban	November2023	August 2023	No, there is no wasting	No wasting	No, there is no stunting	No stunting	Fully vaccinated + vaccination uptodate + partially vaccinated	Surgical	Mixed	No CNS disorder	Pneumonia + RAD	No cardiovascular disorder	No disorders of the abdomen	Undescended testis	No Musculoskeletal/skin disorder	No Endocrine disorders	No Infection	No Nutritional deficiency	No Storage and/or metabolic disorder	No hematologic disorder	No electrolyte abnormality	No	No	Urban	No AMC	No AMC	No acute Medical complication at presentation	into the unrest	Into Urban
265	Within 100kms	1	1 - <12months	Male	Rural	January2024	August 2023	No, there is no wasting	No wasting	No, there is no stunting	No stunting	Fully vaccinated + vaccination uptodate + partially vaccinated	Medical	Mixed	No CNS disorder	Pneumonia	others	No disorders of the abdomen	No Genitourinary disorder	No Musculoskeletal/skin disorder	No Endocrine disorders	Pneumonia	No Nutritional deficiency	No Storage and/or metabolic disorder	No hematologic disorder	No electrolyte abnormality	No	Yes	Rural	No	Yes	Pneumonia	into the unrest	Into Rural
266	Within 100kms	18	>=12months - <24months	Male	Rural	December2023	August 2023	Yes, there is wasting	Moderate wasting	Yes, there is stunting	Severe Stunting	Fully vaccinated + vaccination uptodate + partially vaccinated	Medical	Mixed	No CNS disorder	No Respiratory disorder	No cardiovascular disorder	No disorders of the abdomen	No Genitourinary disorder	No Musculoskeletal/skin disorder	No Endocrine disorders	Malaria	No Nutritional deficiency	No Storage and/or metabolic disorder	anemia	No electrolyte abnormality	No	Yes	Rural	No	Yes	severe anemia	into the unrest	Into Rural
267	Within 100kms	156	>=144months	Female	Urban	December2023	August 2023	No, there is no wasting	No wasting	No, there is no stunting	No stunting	Fully vaccinated + vaccination uptodate + partially vaccinated	Medical	Infectious disorders	No CNS disorder	No Respiratory disorder	No cardiovascular disorder	No disorders of the abdomen	No Genitourinary disorder	No Musculoskeletal/skin disorder	No Endocrine disorders	Malaria	No Nutritional deficiency	No Storage and/or metabolic disorder	No hematologic disorder	No electrolyte abnormality	No	No	Urban	No AMC	No AMC	No acute Medical complication at presentation	into the unrest	Into Urban
268	Within 100kms	3	1 - <12months	Male	Urban	August2023	August 2023	No, there is no wasting	No wasting	No, there is no stunting	No stunting	Fully vaccinated + vaccination uptodate + partially vaccinated	Medical	Central nervous system disorder	PNA	No Respiratory disorder	No cardiovascular disorder	No disorders of the abdomen	No Genitourinary disorder	No Musculoskeletal/skin disorder	No Endocrine disorders	No Infection	No Nutritional deficiency	No Storage and/or metabolic disorder	No hematologic disorder	No electrolyte abnormality	No	No	Urban	No AMC	No AMC	No acute Medical complication at presentation	into the unrest	Into Urban
269	Within 100kms	6	1 - <12months	Female	Urban	December2023	August 2023	No, there is no wasting	No wasting	No, there is no stunting	No stunting	Fully vaccinated + vaccination uptodate + partially vaccinated	Surgical	Musculoskeletal and skin disorders	No CNS disorder	No Respiratory disorder	No cardiovascular disorder	No disorders of the abdomen	No Genitourinary disorder	Soft tissue hemangioma	No Endocrine disorders	No Infection	No Nutritional deficiency	No Storage and/or metabolic disorder	No hematologic disorder	No electrolyte abnormality	No	No	Urban	No AMC	No AMC	No acute Medical complication at presentation	into the unrest	Into Urban
270	Greater than 100kms	2	1 - <12months	Female	Rural	December2023	August 2023	No, there is no wasting	No wasting	No, there is no stunting	No stunting	not vaccinated + vaccination status unknown	Surgical	Central nervous system disorder	MMC	No Respiratory disorder	No cardiovascular disorder	No disorders of the abdomen	No Genitourinary disorder	No Musculoskeletal/skin disorder	No Endocrine disorders	No Infection	No Nutritional deficiency	No Storage and/or metabolic disorder	No hematologic disorder	No electrolyte abnormality	No	No	Rural	No AMC	No AMC	No acute Medical complication at presentation	into the unrest	Into Rural
271	Within 100kms	96	>=72months - <144months	Male	Urban	January2024	August 2023	No, there is no wasting	No wasting	No, there is no stunting	No stunting	Fully vaccinated + vaccination uptodate + partially vaccinated	Surgical	Genitourinary disorders	No CNS disorder	No Respiratory disorder	No cardiovascular disorder	No disorders of the abdomen	Hydronephrosis	No Musculoskeletal/skin disorder	No Endocrine disorders	No Infection	No Nutritional deficiency	No Storage and/or metabolic disorder	No hematologic disorder	No electrolyte abnormality	No	No	Urban	No AMC	No AMC	No acute Medical complication at presentation	into the unrest	Into Urban
272	Within 100kms	11	1 - <12months	Female	Urban	November2023	August 2023	Yes, there is wasting	Severe wasting	Yes, there is stunting	Severe Stunting	Fully vaccinated + vaccination uptodate + partially vaccinated	Medical	Mixed	No CNS disorder	No Respiratory disorder	No cardiovascular disorder	acute hepatitis/acute liver failure/CLD	No Genitourinary disorder	No Musculoskeletal/skin disorder	No Endocrine disorders	No Infection	Macronutrient deficiency	No Storage and/or metabolic disorder	No hematologic disorder	No electrolyte abnormality	No	No	Urban	No AMC	No AMC	No acute Medical complication at presentation	into the unrest	Into Urban
273	Greater than 100kms	5	1 - <12months	Male	Rural	August2023	August 2023	No, there is no wasting	No wasting	No, there is no stunting	No stunting	not vaccinated + vaccination status unknown	Medical	Central nervous system disorder	Pyogenic Meningitis	No Respiratory disorder	No cardiovascular disorder	No disorders of the abdomen	No Genitourinary disorder	No Musculoskeletal/skin disorder	No Endocrine disorders	Meningitis	No Nutritional deficiency	No Storage and/or metabolic disorder	No hematologic disorder	No electrolyte abnormality	No	Yes	Rural	No	Yes	Subdural collection	into the unrest	Into Rural
274	Within 100kms	144	>=144months	Male	Rural	September2023	August 2023	No, there is no wasting	No wasting	No, there is no stunting	No stunting	not vaccinated + vaccination status unknown	Surgical	Disorders of the abdomen	No CNS disorder	No Respiratory disorder	No cardiovascular disorder	Penetrating abdominal injury	No Genitourinary disorder	No Musculoskeletal/skin disorder	No Endocrine disorders	peritonitis/secondary	No Nutritional deficiency	No Storage and/or metabolic disorder	No hematologic disorder	No electrolyte abnormality	No	Yes	Rural	No	Yes	peritonitis	into the unrest	Into Rural
275	Within 100kms	42	>=24months - <72months	Male	Rural	February2024	August 2023	No, there is no wasting	No wasting	No, there is no stunting	No stunting	Fully vaccinated + vaccination uptodate + partially vaccinated	Surgical	Musculoskeletal and skin disorders	No CNS disorder	No Respiratory disorder	No cardiovascular disorder	No disorders of the abdomen	No Genitourinary disorder	burn	No Endocrine disorders	No Infection	No Nutritional deficiency	No Storage and/or metabolic disorder	No hematologic disorder	No electrolyte abnormality	No	No	Rural	No AMC	No AMC	No acute Medical complication at presentation	into the unrest	Into Rural
276	Within 100kms	37	>=24months - <72months	Male	Urban	August2023	August 2023	No, there is no wasting	No wasting	No, there is no stunting	No stunting	Fully vaccinated + vaccination uptodate + partially vaccinated	Medical	Respiratory disorder	No CNS disorder	Pneumonia	No cardiovascular disorder	No disorders of the abdomen	No Genitourinary disorder	No Musculoskeletal/skin disorder	No Endocrine disorders	Pneumonia	No Nutritional deficiency	No Storage and/or metabolic disorder	No hematologic disorder	No electrolyte abnormality	No	No	Urban	No AMC	No AMC	No acute Medical complication at presentation	into the unrest	Into Urban
277	Greater than 100kms	24	>=24months - <72months	Male	Rural	February2024	August 2023	Yes, there is wasting	Mild wasting	Yes, there is stunting	Mild stunting	Fully vaccinated + vaccination uptodate + partially vaccinated	Medical	Metabolic disorders and storage diseases	No CNS disorder	No Respiratory disorder	No cardiovascular disorder	No disorders of the abdomen	No Genitourinary disorder	No Musculoskeletal/skin disorder	No Endocrine disorders	No Infection	No Nutritional deficiency	Storage diseases	No hematologic disorder	No electrolyte abnormality	No	No	Rural	No AMC	No AMC	No acute Medical complication at presentation	into the unrest	Into Rural
278	Greater than 100kms	18	>=12months - <24months	Male	Urban	January2024	August 2023	No, there is no wasting	No wasting	No, there is no stunting	No stunting	Fully vaccinated + vaccination uptodate + partially vaccinated	Surgical	Disorders of the abdomen	No CNS disorder	No Respiratory disorder	No cardiovascular disorder	ARM/anorectal malformation	No Genitourinary disorder	No Musculoskeletal/skin disorder	No Endocrine disorders	No Infection	No Nutritional deficiency	No Storage and/or metabolic disorder	No hematologic disorder	No electrolyte abnormality	No	No	Urban	No AMC	No AMC	No acute Medical complication at presentation	into the unrest	Into Urban
279	Within 100kms	168	>=144months	Female	Urban	December2023	August 2023	No, there is no wasting	No wasting	No, there is no stunting	No stunting	not vaccinated + vaccination status unknown	Surgical	Disorders of the abdomen	No CNS disorder	No Respiratory disorder	No cardiovascular disorder	Appendicitis	No Genitourinary disorder	No Musculoskeletal/skin disorder	No Endocrine disorders	No Infection	No Nutritional deficiency	No Storage and/or metabolic disorder	No hematologic disorder	No electrolyte abnormality	No	Yes	Urban	Yes	No	Perofrated appendicitis/abscess	into the unrest	Into Urban
280	Greater than 100kms	1	1 - <12months	Male	Urban	October2023	August 2023	No, there is no wasting	No wasting	No, there is no stunting	No stunting	not vaccinated + vaccination status unknown	Surgical	Mixed	Pyogenic Meningitis	No Respiratory disorder	No cardiovascular disorder	IHPS	No Genitourinary disorder	No Musculoskeletal/skin disorder	No Endocrine disorders	Meningitis	No Nutritional deficiency	No Storage and/or metabolic disorder	No hematologic disorder	No electrolyte abnormality	No	No	Urban	No AMC	No AMC	No acute Medical complication at presentation	into the unrest	Into Urban
281	Within 100kms	144	>=144months	Female	Urban	September2023	August 2023	No, there is no wasting	No wasting	No, there is no stunting	No stunting	Fully vaccinated + vaccination uptodate + partially vaccinated	Medical	Central nervous system disorder	Pyogenic Meningitis	No Respiratory disorder	No cardiovascular disorder	No disorders of the abdomen	No Genitourinary disorder	No Musculoskeletal/skin disorder	No Endocrine disorders	Meningitis	No Nutritional deficiency	No Storage and/or metabolic disorder	No hematologic disorder	No electrolyte abnormality	No	Yes	Urban	Yes	No	Status epilepticus	into the unrest	Into Urban
282	Greater than 100kms	60	>=24months - <72months	Female	Rural	January2024	August 2023	No, there is no wasting	No wasting	No, there is no stunting	No stunting	Fully vaccinated + vaccination uptodate + partially vaccinated	Surgical	Central nervous system disorder	Traumatic brain injury	No Respiratory disorder	No cardiovascular disorder	No disorders of the abdomen	No Genitourinary disorder	No Musculoskeletal/skin disorder	No Endocrine disorders	No Infection	No Nutritional deficiency	No Storage and/or metabolic disorder	No hematologic disorder	No electrolyte abnormality	No	No	Rural	No AMC	No AMC	No acute Medical complication at presentation	into the unrest	Into Rural
283	Within 100kms	1	1 - <12months	Male	Urban	September2023	August 2023	No, there is no wasting	No wasting	No, there is no stunting	No stunting	Fully vaccinated + vaccination uptodate + partially vaccinated	Surgical	Disorders of the abdomen	No CNS disorder	No Respiratory disorder	No cardiovascular disorder	HSD/hirschisprung's diseases	No Genitourinary disorder	No Musculoskeletal/skin disorder	No Endocrine disorders	No Infection	No Nutritional deficiency	No Storage and/or metabolic disorder	No hematologic disorder	No electrolyte abnormality	No	No	Urban	No AMC	No AMC	No acute Medical complication at presentation	into the unrest	Into Urban
284	Within 100kms	12	>=12months - <24months	Male	Urban	January2024	August 2023	No, there is no wasting	No wasting	No, there is no stunting	No stunting	Fully vaccinated + vaccination uptodate + partially vaccinated	Medical	Mixed	No CNS disorder	Pneumonia	Acyanotic CHD	No disorders of the abdomen	No Genitourinary disorder	No Musculoskeletal/skin disorder	No Endocrine disorders	Pneumonia	No Nutritional deficiency	No Storage and/or metabolic disorder	No hematologic disorder	No electrolyte abnormality	No	Yes	Urban	Yes	No	CHF + Respiratory failure	into the unrest	Into Urban
285	Within 100kms	13	>=12months - <24months	Female	Urban	December2023	August 2023	No, there is no wasting	No wasting	No, there is no stunting	No stunting	Fully vaccinated + vaccination uptodate + partially vaccinated	Medical	Disorders of the abdomen	No CNS disorder	No Respiratory disorder	No cardiovascular disorder	GI onset sepsis	No Genitourinary disorder	No Musculoskeletal/skin disorder	No Endocrine disorders	Sepsis	No Nutritional deficiency	No Storage and/or metabolic disorder	No hematologic disorder	Hypokalemia	No	Yes	Urban	Yes	No	Paralytic ileious	into the unrest	Into Urban
286	Greater than 100kms	60	>=24months - <72months	Male	Rural	September2023	August 2023	No, there is no wasting	No wasting	No, there is no stunting	No stunting	Fully vaccinated + vaccination uptodate + partially vaccinated	Medical	Disorders of the abdomen	No CNS disorder	No Respiratory disorder	No cardiovascular disorder	acute hepatitis/acute liver failure/CLD	No Genitourinary disorder	No Musculoskeletal/skin disorder	No Endocrine disorders	No Infection	No Nutritional deficiency	No Storage and/or metabolic disorder	No hematologic disorder	No electrolyte abnormality	No	No	Rural	No AMC	No AMC	No acute Medical complication at presentation	into the unrest	Into Rural
287	Greater than 100kms	1	1 - <12months	Male	Rural	December2023	August 2023	No, there is no wasting	No wasting	No, there is no stunting	No stunting	not vaccinated + vaccination status unknown	Surgical	Mixed	MMC	No Respiratory disorder	No cardiovascular disorder	No disorders of the abdomen	No Genitourinary disorder	No Musculoskeletal/skin disorder	No Endocrine disorders	Sepsis	No Nutritional deficiency	No Storage and/or metabolic disorder	No hematologic disorder	No electrolyte abnormality	No	Yes	Rural	No	Yes	Ruptured MMC	into the unrest	Into Rural
288	Within 100kms	28	>=24months - <72months	Male	Rural	October2023	August 2023	No, there is no wasting	No wasting	No, there is no stunting	No stunting	Fully vaccinated + vaccination uptodate + partially vaccinated	Medical	Respiratory disorder	No CNS disorder	Pneumonia	No cardiovascular disorder	No disorders of the abdomen	No Genitourinary disorder	No Musculoskeletal/skin disorder	No Endocrine disorders	Pneumonia	No Nutritional deficiency	No Storage and/or metabolic disorder	No hematologic disorder	No electrolyte abnormality	No	Yes	Rural	No	Yes	Parapneumonic collection	into the unrest	Into Rural
289	Within 100kms	84	>=72months - <144months	Female	Rural	February2024	August 2023	Yes, there is wasting	Severe wasting	No, there is no stunting	No stunting	Fully vaccinated + vaccination uptodate + partially vaccinated	Medical	Endocrine disorders	No CNS disorder	No Respiratory disorder	No cardiovascular disorder	No disorders of the abdomen	No Genitourinary disorder	No Musculoskeletal/skin disorder	IDDM	No Infection	No Nutritional deficiency	No Storage and/or metabolic disorder	No hematologic disorder	No electrolyte abnormality	No	Yes	Rural	No	Yes	DKA	into the unrest	Into Rural
290	Within 100kms	24	>=24months - <72months	Female	Rural	November2023	August 2023	Yes, there is wasting	Moderate wasting	Yes, there is stunting	Severe Stunting	Fully vaccinated + vaccination uptodate + partially vaccinated	Medical	Mixed	No CNS disorder	No Respiratory disorder	No cardiovascular disorder	Gastroenteritis	Acute kideny injury	No Musculoskeletal/skin disorder	No Endocrine disorders	No Infection	Macronutrient deficiency	No Storage and/or metabolic disorder	No hematologic disorder	Hypocalcemia	No	Yes	Rural	No	Yes	Dehydration + AKI	into the unrest	Into Rural
291	Within 100kms	84	>=72months - <144months	Male	Rural	January2024	August 2023	No, there is no wasting	No wasting	No, there is no stunting	No stunting	Fully vaccinated + vaccination uptodate + partially vaccinated	Medical	Genitourinary disorders	No CNS disorder	No Respiratory disorder	No cardiovascular disorder	No disorders of the abdomen	Acute Glomerulonephritis	No Musculoskeletal/skin disorder	No Endocrine disorders	No Infection	No Nutritional deficiency	No Storage and/or metabolic disorder	No hematologic disorder	No electrolyte abnormality	No	Yes	Rural	No	Yes	CHF	into the unrest	Into Rural
292	Within 100kms	13	>=12months - <24months	Male	Urban	December2023	August 2023	Yes, there is wasting	Severe wasting	No, there is no stunting	No stunting	Fully vaccinated + vaccination uptodate + partially vaccinated	Surgical	Mixed	Hydrocephalus	No Respiratory disorder	No cardiovascular disorder	No disorders of the abdomen	No Genitourinary disorder	No Musculoskeletal/skin disorder	No Endocrine disorders	No Infection	Macronutrient deficiency	No Storage and/or metabolic disorder	No hematologic disorder	No electrolyte abnormality	No	No	Urban	No AMC	No AMC	No acute Medical complication at presentation	into the unrest	Into Urban
293	Within 100kms	84	>=72months - <144months	Male	Rural	February2024	August 2023	Yes, there is wasting	Severe wasting	No, there is no stunting	No stunting	Fully vaccinated + vaccination uptodate + partially vaccinated	Medical	Mixed	TBI + Meningitis	No Respiratory disorder	No cardiovascular disorder	No disorders of the abdomen	No Genitourinary disorder	No Musculoskeletal/skin disorder	No Endocrine disorders	Pneumonia	Macronutrient deficiency	No Storage and/or metabolic disorder	No hematologic disorder	No electrolyte abnormality	No	Yes	Rural	No	Yes	Pyogenic meningitis	into the unrest	Into Rural
294	Within 100kms	24	>=24months - <72months	Male	Rural	August2023	August 2023	No, there is no wasting	No wasting	No, there is no stunting	No stunting	Fully vaccinated + vaccination uptodate + partially vaccinated	Medical	Mixed	No CNS disorder	Pneumonia + RAD	pericardial diseases	No disorders of the abdomen	No Genitourinary disorder	No Musculoskeletal/skin disorder	17	galloping infection (lung, pleura, pericardium)	No Nutritional deficiency	No Storage and/or metabolic disorder	anemia	No electrolyte abnormality	No	Yes	Rural	No	Yes	parapneumonic and pericardial collection	into the unrest	Into Rural
295	Within 100kms	3	1 - <12months	Male	Urban	November2023	August 2023	No, there is no wasting	No wasting	No, there is no stunting	No stunting	not vaccinated + vaccination status unknown	Medical	Mixed	No CNS disorder	No Respiratory disorder	No cardiovascular disorder	Gastroenteritis	No Genitourinary disorder	No Musculoskeletal/skin disorder	No Endocrine disorders	Sepsis	No Nutritional deficiency	No Storage and/or metabolic disorder	anemia	No electrolyte abnormality	No	No	Urban	No AMC	No AMC	No acute Medical complication at presentation	into the unrest	Into Urban
296	Greater than 100kms	108	>=72months - <144months	Male	Rural	February2024	August 2023	No, there is no wasting	No wasting	No, there is no stunting	No stunting	Fully vaccinated + vaccination uptodate + partially vaccinated	Medical	Mixed	No CNS disorder	No Respiratory disorder	No cardiovascular disorder	No disorders of the abdomen	No Genitourinary disorder	No Musculoskeletal/skin disorder	No Endocrine disorders	Malaria	No Nutritional deficiency	No Storage and/or metabolic disorder	anemia	No electrolyte abnormality	No	Yes	Rural	No	Yes	severe anemia	into the unrest	Into Rural
297	Within 100kms	36	>=24months - <72months	Male	Urban	February2024	August 2023	No, there is no wasting	No wasting	No, there is no stunting	No stunting	not vaccinated + vaccination status unknown	Surgical	Disorders of the abdomen	No CNS disorder	No Respiratory disorder	No cardiovascular disorder	Foreign body swallow	No Genitourinary disorder	No Musculoskeletal/skin disorder	No Endocrine disorders	No Infection	No Nutritional deficiency	No Storage and/or metabolic disorder	No hematologic disorder	No electrolyte abnormality	No	No	Urban	No AMC	No AMC	No acute Medical complication at presentation	into the unrest	Into Urban
298	Within 100kms	24	>=24months - <72months	Male	Urban	January2024	August 2023	No, there is no wasting	No wasting	No, there is no stunting	No stunting	Fully vaccinated + vaccination uptodate + partially vaccinated	Medical	Infectious disorders	No CNS disorder	No Respiratory disorder	No cardiovascular disorder	No disorders of the abdomen	No Genitourinary disorder	No Musculoskeletal/skin disorder	No Endocrine disorders	Malaria	No Nutritional deficiency	No Storage and/or metabolic disorder	No hematologic disorder	No electrolyte abnormality	No	No	Urban	No AMC	No AMC	No acute Medical complication at presentation	into the unrest	Into Urban
299	Within 100kms	17	>=12months - <24months	Female	Urban	December2023	August 2023	No, there is no wasting	No wasting	No, there is no stunting	No stunting	Fully vaccinated + vaccination uptodate + partially vaccinated	Medical	Respiratory disorder	No CNS disorder	Pneumonia + RAD	No cardiovascular disorder	No disorders of the abdomen	No Genitourinary disorder	No Musculoskeletal/skin disorder	No Endocrine disorders	Pneumonia	No Nutritional deficiency	No Storage and/or metabolic disorder	No hematologic disorder	No electrolyte abnormality	No	No	Urban	No AMC	No AMC	No acute Medical complication at presentation	into the unrest	Into Urban
300	Greater than 100kms	1.5	1 - <12months	Female	Urban	October2023	August 2023	No, there is no wasting	No wasting	No, there is no stunting	No stunting	not vaccinated + vaccination status unknown	Surgical	Central nervous system disorder	MMC	No Respiratory disorder	No cardiovascular disorder	No disorders of the abdomen	No Genitourinary disorder	No Musculoskeletal/skin disorder	No Endocrine disorders	No Infection	No Nutritional deficiency	No Storage and/or metabolic disorder	No hematologic disorder	No electrolyte abnormality	No	No	Urban	No AMC	No AMC	No acute Medical complication at presentation	into the unrest	Into Urban
301	Greater than 100kms	72	>=72months - <144months	Female	Rural	August2023	August 2023	No, there is no wasting	No wasting	No, there is no stunting	No stunting	Fully vaccinated + vaccination uptodate + partially vaccinated	Surgical	Disorders of the abdomen	No CNS disorder	No Respiratory disorder	No cardiovascular disorder	Foreign body swallow	No Genitourinary disorder	No Musculoskeletal/skin disorder	No Endocrine disorders	No Infection	No Nutritional deficiency	No Storage and/or metabolic disorder	No hematologic disorder	No electrolyte abnormality	No	No	Rural	No AMC	No AMC	No acute Medical complication at presentation	into the unrest	Into Rural
302	Within 100kms	108	>=72months - <144months	Male	Rural	November2023	August 2023	No, there is no wasting	No wasting	No, there is no stunting	No stunting	Fully vaccinated + vaccination uptodate + partially vaccinated	Surgical	Mixed	No CNS disorder	No Respiratory disorder	No cardiovascular disorder	No disorders of the abdomen	No Genitourinary disorder	Bullet/blast Injury	No Endocrine disorders	No Infection	No Nutritional deficiency	No Storage and/or metabolic disorder	anemia	No electrolyte abnormality	No	Yes	Rural	No	Yes	severe anemia	into the unrest	Into Rural
303	Within 100kms	20	>=12months - <24months	Female	Urban	November2023	August 2023	No, there is no wasting	No wasting	No, there is no stunting	No stunting	Fully vaccinated + vaccination uptodate + partially vaccinated	Surgical	Musculoskeletal and skin disorders	No CNS disorder	No Respiratory disorder	No cardiovascular disorder	No disorders of the abdomen	No Genitourinary disorder	Lymphangioma	No Endocrine disorders	No Infection	No Nutritional deficiency	No Storage and/or metabolic disorder	No hematologic disorder	No electrolyte abnormality	No	No	Urban	No AMC	No AMC	No acute Medical complication at presentation	into the unrest	Into Urban
304	Within 100kms	42	>=24months - <72months	Male	Rural	November2023	August 2023	Yes, there is wasting	Moderate wasting	Yes, there is stunting	Moderate stunting	Fully vaccinated + vaccination uptodate + partially vaccinated	Medical	Mixed	No CNS disorder	Pneumonia	No cardiovascular disorder	No disorders of the abdomen	No Genitourinary disorder	No Musculoskeletal/skin disorder	No Endocrine disorders	Pneumonia	Macronutrient deficiency	No Storage and/or metabolic disorder	No hematologic disorder	No electrolyte abnormality	No	Yes	Rural	No	Yes	Air leak syndrome	into the unrest	Into Rural
305	Greater than 100kms	16	>=12months - <24months	Male	Rural	February2024	August 2023	No, there is no wasting	No wasting	No, there is no stunting	No stunting	Fully vaccinated + vaccination uptodate + partially vaccinated	Medical	Disorders of the abdomen	No CNS disorder	No Respiratory disorder	No cardiovascular disorder	Rectal prolapse necrotic	No Genitourinary disorder	No Musculoskeletal/skin disorder	No Endocrine disorders	No Infection	No Nutritional deficiency	No Storage and/or metabolic disorder	No hematologic disorder	No electrolyte abnormality	No	Yes	Rural	No	Yes	Necrotic rectal prolapse	into the unrest	Into Rural
306	Greater than 100kms	1.5	1 - <12months	Male	Rural	August2023	August 2023	No, there is no wasting	No wasting	No, there is no stunting	No stunting	Fully vaccinated + vaccination uptodate + partially vaccinated	Surgical	Disorders of the abdomen	No CNS disorder	No Respiratory disorder	No cardiovascular disorder	IHPS	No Genitourinary disorder	No Musculoskeletal/skin disorder	No Endocrine disorders	No Infection	No Nutritional deficiency	No Storage and/or metabolic disorder	No hematologic disorder	Hypokalemia	No	Yes	Rural	No	Yes	DHN + Hypokalemia	into the unrest	Into Rural
307	Greater than 100kms	96	>=72months - <144months	Male	Urban	August2023	August 2023	Yes, there is wasting	Moderate wasting	No, there is no stunting	No stunting	Fully vaccinated + vaccination uptodate + partially vaccinated	Medical	Genitourinary disorders	No CNS disorder	No Respiratory disorder	No cardiovascular disorder	No disorders of the abdomen	Acute Glomerulonephritis	No Musculoskeletal/skin disorder	No Endocrine disorders	No Infection	No Nutritional deficiency	No Storage and/or metabolic disorder	No hematologic disorder	No electrolyte abnormality	No	Yes	Urban	Yes	No	CHF	into the unrest	Into Urban
308	Within 100kms	2	1 - <12months	Female	Urban	November2023	August 2023	No, there is no wasting	No wasting	No, there is no stunting	No stunting	Fully vaccinated + vaccination uptodate + partially vaccinated	Medical	Respiratory disorder	No CNS disorder	Pneumonia + RAD	No cardiovascular disorder	No disorders of the abdomen	No Genitourinary disorder	No Musculoskeletal/skin disorder	No Endocrine disorders	Pneumonia	No Nutritional deficiency	No Storage and/or metabolic disorder	No hematologic disorder	No electrolyte abnormality	No	No	Urban	No AMC	No AMC	No acute Medical complication at presentation	into the unrest	Into Urban
309	Within 100kms	6	1 - <12months	Female	Urban	October2023	August 2023	Yes, there is wasting	Severe wasting	No, there is no stunting	No stunting	Fully vaccinated + vaccination uptodate + partially vaccinated	Medical	Mixed	No CNS disorder	Pneumonia	No cardiovascular disorder	No disorders of the abdomen	No Genitourinary disorder	No Musculoskeletal/skin disorder	No Endocrine disorders	Pneumonia	Macronutrient deficiency	No Storage and/or metabolic disorder	No hematologic disorder	No electrolyte abnormality	No	No	Urban	No AMC	No AMC	No acute Medical complication at presentation	into the unrest	Into Urban
310	Greater than 100kms	96	>=72months - <144months	Male	Urban	September2023	August 2023	No, there is no wasting	No wasting	No, there is no stunting	No stunting	Fully vaccinated + vaccination uptodate + partially vaccinated	Medical	Mixed	No CNS disorder	Pneumonia	pericardial diseases	No disorders of the abdomen	No Genitourinary disorder	Abscess	No Endocrine disorders	galloping infection (lung, pleura, pericardium)	No Nutritional deficiency	No Storage and/or metabolic disorder	No hematologic disorder	No electrolyte abnormality	No	Yes	Urban	Yes	No	dissemination to lung and pericardium/galloping	into the unrest	Into Urban
311	Greater than 100kms	6	1 - <12months	Female	Rural	September2023	August 2023	No, there is no wasting	No wasting	No, there is no stunting	No stunting	Fully vaccinated + vaccination uptodate + partially vaccinated	Medical	Disorders of the abdomen	No CNS disorder	No Respiratory disorder	No cardiovascular disorder	Gastroenteritis	No Genitourinary disorder	No Musculoskeletal/skin disorder	No Endocrine disorders	No Infection	No Nutritional deficiency	No Storage and/or metabolic disorder	No hematologic disorder	No electrolyte abnormality	No	Yes	Rural	No	Yes	Dehydration	into the unrest	Into Rural
312	Within 100kms	144	>=144months	Female	Urban	January2024	August 2023	No, there is no wasting	No wasting	No, there is no stunting	No stunting	Fully vaccinated + vaccination uptodate + partially vaccinated	Medical	Endocrine disorders	No CNS disorder	No Respiratory disorder	No cardiovascular disorder	No disorders of the abdomen	No Genitourinary disorder	No Musculoskeletal/skin disorder	IDDM	No Infection	No Nutritional deficiency	No Storage and/or metabolic disorder	No hematologic disorder	No electrolyte abnormality	No	Yes	Urban	Yes	No	DKA	into the unrest	Into Urban
313	Within 100kms	7	1 - <12months	Male	Urban	August2023	August 2023	No, there is no wasting	No wasting	No, there is no stunting	No stunting	Fully vaccinated + vaccination uptodate + partially vaccinated	Medical	Respiratory disorder	No CNS disorder	Pneumonia	No cardiovascular disorder	No disorders of the abdomen	No Genitourinary disorder	No Musculoskeletal/skin disorder	No Endocrine disorders	Pneumonia	No Nutritional deficiency	No Storage and/or metabolic disorder	No hematologic disorder	No electrolyte abnormality	No	No	Urban	No AMC	No AMC	No acute Medical complication at presentation	into the unrest	Into Urban
314	Greater than 100kms	2	1 - <12months	Female	Urban	January2024	August 2023	No, there is no wasting	No wasting	No, there is no stunting	No stunting	Fully vaccinated + vaccination uptodate + partially vaccinated	Surgical	Central nervous system disorder	MMC	No Respiratory disorder	No cardiovascular disorder	No disorders of the abdomen	No Genitourinary disorder	No Musculoskeletal/skin disorder	No Endocrine disorders	Sepsis	No Nutritional deficiency	No Storage and/or metabolic disorder	No hematologic disorder	No electrolyte abnormality	No	Yes	Urban	Yes	No	Sepsis	into the unrest	Into Urban
315	Greater than 100kms	2	1 - <12months	Female	Urban	December2023	August 2023	No, there is no wasting	No wasting	No, there is no stunting	No stunting	Fully vaccinated + vaccination uptodate + partially vaccinated	Surgical	Central nervous system disorder	Hydrocephalus	No Respiratory disorder	No cardiovascular disorder	No disorders of the abdomen	No Genitourinary disorder	No Musculoskeletal/skin disorder	No Endocrine disorders	No Infection	No Nutritional deficiency	No Storage and/or metabolic disorder	No hematologic disorder	No electrolyte abnormality	No	No	Urban	No AMC	No AMC	No acute Medical complication at presentation	into the unrest	Into Urban
316	Greater than 100kms	12	>=12months - <24months	Male	Urban	December2023	August 2023	No, there is no wasting	No wasting	No, there is no stunting	No stunting	Fully vaccinated + vaccination uptodate + partially vaccinated	Surgical	Central nervous system disorder	Traumatic brain injury	No Respiratory disorder	No cardiovascular disorder	No disorders of the abdomen	No Genitourinary disorder	No Musculoskeletal/skin disorder	No Endocrine disorders	No Infection	No Nutritional deficiency	No Storage and/or metabolic disorder	No hematologic disorder	No electrolyte abnormality	No	No	Urban	No AMC	No AMC	No acute Medical complication at presentation	into the unrest	Into Urban
317	Within 100kms	2	1 - <12months	Female	Urban	December2023	August 2023	No, there is no wasting	No wasting	No, there is no stunting	No stunting	Fully vaccinated + vaccination uptodate + partially vaccinated	Medical	Respiratory disorder	No CNS disorder	Pneumonia	No cardiovascular disorder	No disorders of the abdomen	No Genitourinary disorder	No Musculoskeletal/skin disorder	No Endocrine disorders	Pneumonia	No Nutritional deficiency	No Storage and/or metabolic disorder	No hematologic disorder	No electrolyte abnormality	No	No	Urban	No AMC	No AMC	No acute Medical complication at presentation	into the unrest	Into Urban
318	Greater than 100kms	108	>=72months - <144months	Male	Urban	January2024	August 2023	No, there is no wasting	No wasting	No, there is no stunting	No stunting	Fully vaccinated + vaccination uptodate + partially vaccinated	Medical	Mixed	No CNS disorder	No Respiratory disorder	No cardiovascular disorder	No disorders of the abdomen	No Genitourinary disorder	No Musculoskeletal/skin disorder	No Endocrine disorders	Malaria	No Nutritional deficiency	No Storage and/or metabolic disorder	anemia	No electrolyte abnormality	No	Yes	Urban	Yes	No	severe anemia	into the unrest	Into Urban
319	Within 100kms	144	>=144months	Male	Urban	January2024	August 2023	No, there is no wasting	No wasting	No, there is no stunting	No stunting	Fully vaccinated + vaccination uptodate + partially vaccinated	Surgical	Disorders of the abdomen	No CNS disorder	No Respiratory disorder	No cardiovascular disorder	Appendicitis	No Genitourinary disorder	No Musculoskeletal/skin disorder	No Endocrine disorders	No Infection	No Nutritional deficiency	No Storage and/or metabolic disorder	No hematologic disorder	No electrolyte abnormality	No	Yes	Urban	Yes	No	Perofrated appendicitis/abscess	into the unrest	Into Urban
320	Greater than 100kms	1	1 - <12months	Male	Urban	August2023	August 2023	No, there is no wasting	No wasting	No, there is no stunting	No stunting	Fully vaccinated + vaccination uptodate + partially vaccinated	Surgical	Disorders of the abdomen	No CNS disorder	No Respiratory disorder	No cardiovascular disorder	IHPS	No Genitourinary disorder	No Musculoskeletal/skin disorder	No Endocrine disorders	No Infection	No Nutritional deficiency	No Storage and/or metabolic disorder	No hematologic disorder	No electrolyte abnormality	No	No	Urban	No AMC	No AMC	No acute Medical complication at presentation	into the unrest	Into Urban
321	Within 100kms	36	>=24months - <72months	Male	Urban	February2024	August 2023	No, there is no wasting	No wasting	No, there is no stunting	No stunting	Fully vaccinated + vaccination uptodate + partially vaccinated	Surgical	Musculoskeletal and skin disorders	No CNS disorder	No Respiratory disorder	No cardiovascular disorder	No disorders of the abdomen	No Genitourinary disorder	burn	No Endocrine disorders	No Infection	No Nutritional deficiency	No Storage and/or metabolic disorder	No hematologic disorder	No electrolyte abnormality	No	No	Urban	No AMC	No AMC	No acute Medical complication at presentation	into the unrest	Into Urban
322	Within 100kms	12	>=12months - <24months	Male	Urban	August2023	August 2023	No, there is no wasting	No wasting	No, there is no stunting	No stunting	Fully vaccinated + vaccination uptodate + partially vaccinated	Surgical	Genitourinary disorders	No CNS disorder	No Respiratory disorder	No cardiovascular disorder	No disorders of the abdomen	Hypospadia	No Musculoskeletal/skin disorder	No Endocrine disorders	No Infection	No Nutritional deficiency	No Storage and/or metabolic disorder	No hematologic disorder	No electrolyte abnormality	No	No	Urban	No AMC	No AMC	No acute Medical complication at presentation	into the unrest	Into Urban
323	Within 100kms	168	>=144months	Male	Urban	September2023	August 2023	No, there is no wasting	No wasting	No, there is no stunting	No stunting	Fully vaccinated + vaccination uptodate + partially vaccinated	Surgical	Disorders of the abdomen	No CNS disorder	No Respiratory disorder	No cardiovascular disorder	Appendicitis	No Genitourinary disorder	No Musculoskeletal/skin disorder	No Endocrine disorders	No Infection	No Nutritional deficiency	No Storage and/or metabolic disorder	No hematologic disorder	No electrolyte abnormality	No	Yes	Urban	Yes	No	Perofrated appendicitis/abscess	into the unrest	Into Urban
324	Within 100kms	24	>=24months - <72months	Male	Rural	February2024	August 2023	Yes, there is wasting	Severe wasting	No, there is no stunting	No stunting	Fully vaccinated + vaccination uptodate + partially vaccinated	Medical	Mixed	No CNS disorder	No Respiratory disorder	Acyanotic CHD	No disorders of the abdomen	No Genitourinary disorder	No Musculoskeletal/skin disorder	No Endocrine disorders	No Infection	Macronutrient deficiency	No Storage and/or metabolic disorder	No hematologic disorder	No electrolyte abnormality	No	Yes	Rural	No	Yes	CHF	into the unrest	Into Rural
325	Within 100kms	18	>=12months - <24months	Male	Urban	August2023	August 2023	No, there is no wasting	No wasting	No, there is no stunting	No stunting	Fully vaccinated + vaccination uptodate + partially vaccinated	Surgical	Genitourinary disorders	No CNS disorder	No Respiratory disorder	No cardiovascular disorder	No disorders of the abdomen	undescended testis	No Musculoskeletal/skin disorder	No Endocrine disorders	No Infection	19	No Storage and/or metabolic disorder	No hematologic disorder	No electrolyte abnormality	No	Yes	Urban	Yes	No	scrotal discharge ? fornier's gangrene	into the unrest	Into Urban
326	Greater than 100kms	48	>=24months - <72months	Female	Rural	October2023	August 2023	No, there is no wasting	No wasting	No, there is no stunting	No stunting	Fully vaccinated + vaccination uptodate + partially vaccinated	Medical	Central nervous system disorder	Pyogenic Meningitis	No Respiratory disorder	No cardiovascular disorder	No disorders of the abdomen	No Genitourinary disorder	No Musculoskeletal/skin disorder	No Endocrine disorders	Meningitis	No Nutritional deficiency	No Storage and/or metabolic disorder	No hematologic disorder	No electrolyte abnormality	No	Yes	Rural	No	Yes	Increased ICP	into the unrest	Into Rural
327	Greater than 100kms	36	>=24months - <72months	Male	Rural	February2024	August 2023	No, there is no wasting	No wasting	No, there is no stunting	No stunting	Fully vaccinated + vaccination uptodate + partially vaccinated	Surgical	Central nervous system disorder	Traumatic brain injury	No Respiratory disorder	No cardiovascular disorder	No disorders of the abdomen	No Genitourinary disorder	No Musculoskeletal/skin disorder	No Endocrine disorders	No Infection	No Nutritional deficiency	No Storage and/or metabolic disorder	No hematologic disorder	No electrolyte abnormality	No	No	Rural	No AMC	No AMC	No acute Medical complication at presentation	into the unrest	Into Rural
328	Within 100kms	60	>=24months - <72months	Female	Urban	February2024	August 2023	No, there is no wasting	No wasting	No, there is no stunting	No stunting	Fully vaccinated + vaccination uptodate + partially vaccinated	Medical	Respiratory disorder	No CNS disorder	No Respiratory disorder	No cardiovascular disorder	No disorders of the abdomen	No Genitourinary disorder	No Musculoskeletal/skin disorder	No Endocrine disorders	Meningitis	No Nutritional deficiency	No Storage and/or metabolic disorder	No hematologic disorder	No electrolyte abnormality	No	No	Urban	No AMC	No AMC	No acute Medical complication at presentation	into the unrest	Into Urban
329	Greater than 100kms	21	>=12months - <24months	Male	Rural	December2023	August 2023	Yes, there is wasting	Severe wasting	No, there is no stunting	No stunting	Fully vaccinated + vaccination uptodate + partially vaccinated	Medical	Mixed	Pyogenic Meningitis	No Respiratory disorder	No cardiovascular disorder	No disorders of the abdomen	No Genitourinary disorder	No Musculoskeletal/skin disorder	No Endocrine disorders	Malaria + Meningitis	Macronutrient deficiency	No Storage and/or metabolic disorder	anemia	No electrolyte abnormality	No	Yes	Rural	No	Yes	anemia + status epilepticus	into the unrest	Into Rural
330	Within 100kms	120	>=72months - <144months	Male	Rural	December2023	August 2023	No, there is no wasting	No wasting	No, there is no stunting	No stunting	Fully vaccinated + vaccination uptodate + partially vaccinated	Surgical	Genitourinary disorders	No CNS disorder	No Respiratory disorder	No cardiovascular disorder	No disorders of the abdomen	Penile mass	No Musculoskeletal/skin disorder	No Endocrine disorders	No Infection	No Nutritional deficiency	No Storage and/or metabolic disorder	No hematologic disorder	No electrolyte abnormality	No	No	Rural	No AMC	No AMC	No acute Medical complication at presentation	into the unrest	Into Rural
331	Within 100kms	46	>=24months - <72months	Female	Urban	December2023	August 2023	No, there is no wasting	No wasting	No, there is no stunting	No stunting	Fully vaccinated + vaccination uptodate + partially vaccinated	Surgical	Genitourinary disorders	No CNS disorder	No Respiratory disorder	No cardiovascular disorder	No disorders of the abdomen	Renal Injury	No Musculoskeletal/skin disorder	No Endocrine disorders	No Infection	No Nutritional deficiency	No Storage and/or metabolic disorder	No hematologic disorder	No electrolyte abnormality	No	No	Urban	No AMC	No AMC	No acute Medical complication at presentation	into the unrest	Into Urban
332	Within 100kms	4	1 - <12months	Female	Rural	December2023	August 2023	Yes, there is wasting	Severe wasting	Yes, there is stunting	Severe Stunting	not vaccinated + vaccination status unknown	Medical	Disorders of the abdomen	No CNS disorder	No Respiratory disorder	Cardiomyopathy	No disorders of the abdomen	No Genitourinary disorder	No Musculoskeletal/skin disorder	No Endocrine disorders	No Infection	No Nutritional deficiency	No Storage and/or metabolic disorder	No hematologic disorder	No electrolyte abnormality	No	Yes	Rural	No	Yes	CHF	into the unrest	Into Rural
333	Within 100kms	3	1 - <12months	Female	Urban	November2023	August 2023	Yes, there is wasting	Mild wasting	No, there is no stunting	No stunting	Fully vaccinated + vaccination uptodate + partially vaccinated	Medical	Infectious disorders	No CNS disorder	No Respiratory disorder	No cardiovascular disorder	No disorders of the abdomen	No Genitourinary disorder	No Musculoskeletal/skin disorder	No Endocrine disorders	Myiasis	No Nutritional deficiency	No Storage and/or metabolic disorder	No hematologic disorder	No electrolyte abnormality	No	No	Urban	No AMC	No AMC	No acute Medical complication at presentation	into the unrest	Into Urban
334	Within 100kms	40	>=24months - <72months	Female	Urban	November2023	August 2023	No, there is no wasting	No wasting	No, there is no stunting	No stunting	Fully vaccinated + vaccination uptodate + partially vaccinated	Medical	Endocrine disorders	No CNS disorder	No Respiratory disorder	No cardiovascular disorder	No disorders of the abdomen	No Genitourinary disorder	No Musculoskeletal/skin disorder	IDDM	No Infection	No Nutritional deficiency	No Storage and/or metabolic disorder	No hematologic disorder	No electrolyte abnormality	No	Yes	Urban	Yes	No	DKA	into the unrest	Into Urban
335	Greater than 100kms	12	>=12months - <24months	Female	Rural	October2023	August 2023	Yes, there is wasting	Severe wasting	Yes, there is stunting	Severe Stunting	not vaccinated + vaccination status unknown	Surgical	Mixed	No CNS disorder	No Respiratory disorder	No cardiovascular disorder	Malrotation	No Genitourinary disorder	No Musculoskeletal/skin disorder	No Endocrine disorders	No Infection	Macronutrient deficiency	No Storage and/or metabolic disorder	No hematologic disorder	Hyponatremia	No	Yes	Rural	No	Yes	DHN + Hyponatremia	into the unrest	Into Rural
336	Within 100kms	15	>=12months - <24months	Female	Rural	November2023	August 2023	Yes, there is wasting	Severe wasting	Yes, there is stunting	Moderate stunting	Fully vaccinated + vaccination uptodate + partially vaccinated	Medical	Mixed	No CNS disorder	Pneumonia	No cardiovascular disorder	No disorders of the abdomen	No Genitourinary disorder	Rickets	No Endocrine disorders	Pneumonia	Macronutrient deficiency	No Storage and/or metabolic disorder	No hematologic disorder	No electrolyte abnormality	No	No	Rural	No AMC	No AMC	No acute Medical complication at presentation	into the unrest	Into Rural
337	Within 100kms	10	1 - <12months	Male	Rural	August2023	August 2023	No, there is no wasting	No wasting	No, there is no stunting	No stunting	Fully vaccinated + vaccination uptodate + partially vaccinated	Surgical	Genitourinary disorders	No CNS disorder	No Respiratory disorder	No cardiovascular disorder	No disorders of the abdomen	PPV/Inguinal Hernia	No Musculoskeletal/skin disorder	No Endocrine disorders	No Infection	No Nutritional deficiency	No Storage and/or metabolic disorder	No hematologic disorder	No electrolyte abnormality	No	No	Rural	No AMC	No AMC	No acute Medical complication at presentation	into the unrest	Into Rural
338	Within 100kms	72	>=72months - <144months	Female	Rural	September2023	August 2023	No, there is no wasting	No wasting	No, there is no stunting	No stunting	Fully vaccinated + vaccination uptodate + partially vaccinated	Surgical	Disorders of the abdomen	No CNS disorder	No Respiratory disorder	No cardiovascular disorder	Intususception	No Genitourinary disorder	No Musculoskeletal/skin disorder	No Endocrine disorders	No Infection	No Nutritional deficiency	No Storage and/or metabolic disorder	No hematologic disorder	No electrolyte abnormality	No	No	Rural	No AMC	No AMC	No acute Medical complication at presentation	into the unrest	Into Rural
339	Greater than 100kms	84	>=72months - <144months	Male	Rural	August2023	August 2023	No, there is no wasting	No wasting	No, there is no stunting	No stunting	Fully vaccinated + vaccination uptodate + partially vaccinated	Surgical	Central nervous system disorder	Traumatic brain injury	No Respiratory disorder	No cardiovascular disorder	No disorders of the abdomen	No Genitourinary disorder	No Musculoskeletal/skin disorder	No Endocrine disorders	No Infection	No Nutritional deficiency	No Storage and/or metabolic disorder	No hematologic disorder	No electrolyte abnormality	No	No	Rural	No AMC	No AMC	No acute Medical complication at presentation	into the unrest	Into Rural
340	Within 100kms	27	>=24months - <72months	Male	Urban	August2023	August 2023	No, there is no wasting	No wasting	No, there is no stunting	No stunting	Fully vaccinated + vaccination uptodate + partially vaccinated	Medical	Endocrine disorders	No CNS disorder	No Respiratory disorder	No cardiovascular disorder	No disorders of the abdomen	No Genitourinary disorder	No Musculoskeletal/skin disorder	IDDM	No Infection	No Nutritional deficiency	No Storage and/or metabolic disorder	No hematologic disorder	No electrolyte abnormality	No	Yes	Urban	Yes	No	DKA	into the unrest	Into Urban
341	Within 100kms	24	>=24months - <72months	Male	Urban	January2024	August 2023	No, there is no wasting	No wasting	No, there is no stunting	No stunting	Fully vaccinated + vaccination uptodate + partially vaccinated	Surgical	Central nervous system disorder	Depressed Skull Fracture	No Respiratory disorder	No cardiovascular disorder	No disorders of the abdomen	No Genitourinary disorder	No Musculoskeletal/skin disorder	No Endocrine disorders	No Infection	No Nutritional deficiency	No Storage and/or metabolic disorder	No hematologic disorder	No electrolyte abnormality	No	No	Urban	No AMC	No AMC	No acute Medical complication at presentation	into the unrest	Into Urban
342	Within 100kms	39	>=24months - <72months	Male	Rural	September2023	August 2023	Yes, there is wasting	Severe wasting	No, there is no stunting	No stunting	Fully vaccinated + vaccination uptodate + partially vaccinated	Medical	Mixed	No CNS disorder	No Respiratory disorder	No cardiovascular disorder	GI onset sepsis	No Genitourinary disorder	No Musculoskeletal/skin disorder	No Endocrine disorders	Sepsis	Macronutrient deficiency	No Storage and/or metabolic disorder	No hematologic disorder	No electrolyte abnormality	No	Yes	Rural	No	Yes	Septic shock	into the unrest	Into Rural
343	Greater than 100kms	48	>=24months - <72months	Male	Rural	January2024	August 2023	Yes, there is wasting	Severe wasting	No, there is no stunting	No stunting	Fully vaccinated + vaccination uptodate + partially vaccinated	Medical	Mixed	No CNS disorder	Disseminated tuberculosis	No cardiovascular disorder	No disorders of the abdomen	No Genitourinary disorder	No Musculoskeletal/skin disorder	No Endocrine disorders	Tuberculosis	Macronutrient deficiency	No Storage and/or metabolic disorder	No hematologic disorder	No electrolyte abnormality	No	No	Rural	No AMC	No AMC	No acute Medical complication at presentation	into the unrest	Into Rural
344	Within 100kms	12	>=12months - <24months	Female	Urban	December2023	August 2023	No, there is no wasting	No wasting	No, there is no stunting	No stunting	Fully vaccinated + vaccination uptodate + partially vaccinated	Surgical	Central nervous system disorder	Hydrocephalus	No Respiratory disorder	No cardiovascular disorder	No disorders of the abdomen	No Genitourinary disorder	No Musculoskeletal/skin disorder	No Endocrine disorders	No Infection	No Nutritional deficiency	No Storage and/or metabolic disorder	No hematologic disorder	No electrolyte abnormality	No	No	Urban	No AMC	No AMC	No acute Medical complication at presentation	into the unrest	Into Urban
345	Within 100kms	144	>=144months	Female	Rural	December2023	August 2023	Yes, there is wasting	Severe wasting	Yes, there is stunting	Severe Stunting	Fully vaccinated + vaccination uptodate + partially vaccinated	Medical	Cardiovascular disorder	No CNS disorder	No Respiratory disorder	Rheumatic heart diseases	No disorders of the abdomen	No Genitourinary disorder	No Musculoskeletal/skin disorder	No Endocrine disorders	No Infection	No Nutritional deficiency	No Storage and/or metabolic disorder	No hematologic disorder	No electrolyte abnormality	No	Yes	Rural	No	Yes	CHF	into the unrest	Into Rural
346	Within 100kms	24	>=24months - <72months	Female	Rural	December2023	August 2023	No, there is no wasting	No wasting	No, there is no stunting	No stunting	Fully vaccinated + vaccination uptodate + partially vaccinated	Medical	Mixed	GBS	aspiration pneumonia	No cardiovascular disorder	No disorders of the abdomen	No Genitourinary disorder	No Musculoskeletal/skin disorder	No Endocrine disorders	No Infection	No Nutritional deficiency	No Storage and/or metabolic disorder	No hematologic disorder	No electrolyte abnormality	No	Yes	Rural	No	Yes	aspiration pneumonia	into the unrest	Into Rural
347	Greater than 100kms	10	1 - <12months	Male	Rural	December2023	August 2023	No, there is no wasting	No wasting	No, there is no stunting	No stunting	Fully vaccinated + vaccination uptodate + partially vaccinated	Surgical	Disorders of the abdomen	No CNS disorder	No Respiratory disorder	No cardiovascular disorder	Intususception	No Genitourinary disorder	No Musculoskeletal/skin disorder	No Endocrine disorders	No Infection	No Nutritional deficiency	No Storage and/or metabolic disorder	No hematologic disorder	No electrolyte abnormality	No	Yes	Rural	No	Yes	gangrenous intususception + hypovolumic shock	into the unrest	Into Rural
348	Greater than 100kms	36	>=24months - <72months	Male	Urban	August2023	August 2023	No, there is no wasting	No wasting	No, there is no stunting	No stunting	Fully vaccinated + vaccination uptodate + partially vaccinated	Medical	Central nervous system disorder	Pyogenic Meningitis	No Respiratory disorder	No cardiovascular disorder	No disorders of the abdomen	No Genitourinary disorder	No Musculoskeletal/skin disorder	No Endocrine disorders	Meningitis	No Nutritional deficiency	No Storage and/or metabolic disorder	No hematologic disorder	No electrolyte abnormality	No	Yes	Urban	Yes	No	Brain abscess	into the unrest	Into Urban
349	Greater than 100kms	36	>=24months - <72months	Female	Urban	January2024	August 2023	No, there is no wasting	No wasting	No, there is no stunting	No stunting	Fully vaccinated + vaccination uptodate + partially vaccinated	Medical	Central nervous system disorder	GBS	No Respiratory disorder	No cardiovascular disorder	No disorders of the abdomen	No Genitourinary disorder	No Musculoskeletal/skin disorder	No Endocrine disorders	No Infection	No Nutritional deficiency	No Storage and/or metabolic disorder	No hematologic disorder	No electrolyte abnormality	No	No	Urban	No AMC	No AMC	No acute Medical complication at presentation	into the unrest	Into Urban
350	Greater than 100kms	72	>=72months - <144months	Female	Rural	September2023	August 2023	No, there is no wasting	No wasting	No, there is no stunting	No stunting	Fully vaccinated + vaccination uptodate + partially vaccinated	Surgical	Central nervous system disorder	Traumatic brain injury	No Respiratory disorder	No cardiovascular disorder	No disorders of the abdomen	No Genitourinary disorder	No Musculoskeletal/skin disorder	No Endocrine disorders	No Infection	No Nutritional deficiency	No Storage and/or metabolic disorder	No hematologic disorder	No electrolyte abnormality	No	Yes	Rural	No	Yes	Acute motor deficit	into the unrest	Into Rural
351	Within 100kms	62	>=24months - <72months	Male	Urban	November2023	August 2023	Yes, there is wasting	Moderate wasting	Yes, there is stunting	Moderate stunting	Fully vaccinated + vaccination uptodate + partially vaccinated	Medical	Infectious disorders	No CNS disorder	No Respiratory disorder	No cardiovascular disorder	No disorders of the abdomen	No Genitourinary disorder	No Musculoskeletal/skin disorder	No Endocrine disorders	Malaria	No Nutritional deficiency	No Storage and/or metabolic disorder	No hematologic disorder	No electrolyte abnormality	No	No	Urban	No AMC	No AMC	No acute Medical complication at presentation	into the unrest	Into Urban
352	Within 100kms	9	1 - <12months	Male	Rural	November2023	August 2023	No, there is no wasting	No wasting	No, there is no stunting	No stunting	Fully vaccinated + vaccination uptodate + partially vaccinated	Surgical	Genitourinary disorders	No CNS disorder	No Respiratory disorder	No cardiovascular disorder	No disorders of the abdomen	Post circumcision phymosis	No Musculoskeletal/skin disorder	No Endocrine disorders	No Infection	No Nutritional deficiency	No Storage and/or metabolic disorder	No hematologic disorder	No electrolyte abnormality	No	No	Rural	No AMC	No AMC	No acute Medical complication at presentation	into the unrest	Into Rural
353	Within 100kms	3	1 - <12months	Female	Urban	September2023	August 2023	No, there is no wasting	No wasting	No, there is no stunting	No stunting	Fully vaccinated + vaccination uptodate + partially vaccinated	Medical	Mixed	No CNS disorder	Pneumonia + RAD	Acyanotic CHD	No disorders of the abdomen	No Genitourinary disorder	No Musculoskeletal/skin disorder	No Endocrine disorders	Pneumonia	No Nutritional deficiency	No Storage and/or metabolic disorder	No hematologic disorder	No electrolyte abnormality	No	No	Urban	No AMC	No AMC	No acute Medical complication at presentation	into the unrest	Into Urban
354	Within 100kms	120	>=72months - <144months	Male	Urban	September2023	August 2023	No, there is no wasting	No wasting	No, there is no stunting	No stunting	Fully vaccinated + vaccination uptodate + partially vaccinated	Surgical	Disorders of the abdomen	No CNS disorder	No Respiratory disorder	No cardiovascular disorder	Appendicitis	No Genitourinary disorder	No Musculoskeletal/skin disorder	No Endocrine disorders	No Infection	No Nutritional deficiency	No Storage and/or metabolic disorder	No hematologic disorder	No electrolyte abnormality	No	No	Urban	No AMC	No AMC	No acute Medical complication at presentation	into the unrest	Into Urban
355	Within 100kms	96	>=72months - <144months	Male	Urban	January2024	August 2023	No, there is no wasting	No wasting	No, there is no stunting	No stunting	Fully vaccinated + vaccination uptodate + partially vaccinated	Surgical	Genitourinary disorders	No CNS disorder	No Respiratory disorder	No cardiovascular disorder	No disorders of the abdomen	Hydronephrosis	No Musculoskeletal/skin disorder	No Endocrine disorders	No Infection	No Nutritional deficiency	No Storage and/or metabolic disorder	No hematologic disorder	No electrolyte abnormality	No	No	Urban	No AMC	No AMC	No acute Medical complication at presentation	into the unrest	Into Urban
356	Greater than 100kms	6	1 - <12months	Male	Urban	December2023	August 2023	No, there is no wasting	No wasting	No, there is no stunting	No stunting	Fully vaccinated + vaccination uptodate + partially vaccinated	Surgical	Central nervous system disorder	Hydrocephalus	No Respiratory disorder	No cardiovascular disorder	No disorders of the abdomen	No Genitourinary disorder	No Musculoskeletal/skin disorder	No Endocrine disorders	No Infection	No Nutritional deficiency	No Storage and/or metabolic disorder	No hematologic disorder	No electrolyte abnormality	No	No	Urban	No AMC	No AMC	No acute Medical complication at presentation	into the unrest	Into Urban
357	Within 100kms	2	1 - <12months	Female	Urban	January2024	August 2023	No, there is no wasting	No wasting	No, there is no stunting	No stunting	Fully vaccinated + vaccination uptodate + partially vaccinated	Surgical	Disorders of the abdomen	No CNS disorder	No Respiratory disorder	No cardiovascular disorder	HSD/hirschisprung's diseases	No Genitourinary disorder	No Musculoskeletal/skin disorder	No Endocrine disorders	No Infection	No Nutritional deficiency	No Storage and/or metabolic disorder	No hematologic disorder	No electrolyte abnormality	No	No	Urban	No AMC	No AMC	No acute Medical complication at presentation	into the unrest	Into Urban
358	Within 100kms	120	>=72months - <144months	Male	Urban	September2023	August 2023	No, there is no wasting	No wasting	No, there is no stunting	No stunting	Fully vaccinated + vaccination uptodate + partially vaccinated	Surgical	Disorders of the abdomen	No CNS disorder	No Respiratory disorder	No cardiovascular disorder	Appendicitis	No Genitourinary disorder	No Musculoskeletal/skin disorder	No Endocrine disorders	No Infection	No Nutritional deficiency	No Storage and/or metabolic disorder	No hematologic disorder	No electrolyte abnormality	No	Yes	Urban	Yes	No	Perofrated appendicitis/abscess	into the unrest	Into Urban
359	Greater than 100kms	8	1 - <12months	Female	Urban	September2023	August 2023	No, there is no wasting	No wasting	No, there is no stunting	No stunting	not vaccinated + vaccination status unknown	Surgical	Disorders of the abdomen	No CNS disorder	No Respiratory disorder	No cardiovascular disorder	Intususception	No Genitourinary disorder	No Musculoskeletal/skin disorder	No Endocrine disorders	No Infection	No Nutritional deficiency	No Storage and/or metabolic disorder	No hematologic disorder	No electrolyte abnormality	No	Yes	Urban	Yes	No	Gangrenous intususception	into the unrest	Into Urban
360	Greater than 100kms	1.5	1 - <12months	Male	Rural	October2023	August 2023	No, there is no wasting	No wasting	No, there is no stunting	No stunting	not vaccinated + vaccination status unknown	Surgical	Disorders of the abdomen	No CNS disorder	No Respiratory disorder	No cardiovascular disorder	HSD/hirschisprung's diseases	No Genitourinary disorder	No Musculoskeletal/skin disorder	No Endocrine disorders	No Infection	No Nutritional deficiency	No Storage and/or metabolic disorder	No hematologic disorder	No electrolyte abnormality	No	No	Rural	No AMC	No AMC	No acute Medical complication at presentation	into the unrest	Into Rural
361	Within 100kms	1	1 - <12months	Female	Urban	January2024	August 2023	No, there is no wasting	No wasting	No, there is no stunting	No stunting	not vaccinated + vaccination status unknown	Medical	Central nervous system disorder	Pyogenic Meningitis	No Respiratory disorder	No cardiovascular disorder	No disorders of the abdomen	No Genitourinary disorder	No Musculoskeletal/skin disorder	No Endocrine disorders	Meningitis	No Nutritional deficiency	No Storage and/or metabolic disorder	No hematologic disorder	No electrolyte abnormality	No	Yes	Urban	Yes	No	Acute motor deficit	into the unrest	Into Urban
362	Within 100kms	19	>=12months - <24months	Female	Urban	December2023	August 2023	No, there is no wasting	No wasting	No, there is no stunting	No stunting	Fully vaccinated + vaccination uptodate + partially vaccinated	Medical	Infectious disorders	No CNS disorder	No Respiratory disorder	No cardiovascular disorder	No disorders of the abdomen	No Genitourinary disorder	No Musculoskeletal/skin disorder	No Endocrine disorders	Malaria	No Nutritional deficiency	No Storage and/or metabolic disorder	No hematologic disorder	No electrolyte abnormality	No	Yes	Urban	Yes	No	Status epilepticus	into the unrest	Into Urban
363	Within 100kms	20	>=12months - <24months	Female	Urban	December2023	August 2023	No, there is no wasting	No wasting	No, there is no stunting	No stunting	Fully vaccinated + vaccination uptodate + partially vaccinated	Medical	Mixed	No CNS disorder	Pneumonia	Acyanotic CHD	No disorders of the abdomen	No Genitourinary disorder	No Musculoskeletal/skin disorder	No Endocrine disorders	Pneumonia	No Nutritional deficiency	No Storage and/or metabolic disorder	No hematologic disorder	No electrolyte abnormality	No	Yes	Urban	Yes	No	CHF	into the unrest	Into Urban
364	Greater than 100kms	60	>=24months - <72months	Female	Rural	January2024	August 2023	No, there is no wasting	No wasting	No, there is no stunting	No stunting	Fully vaccinated + vaccination uptodate + partially vaccinated	Surgical	Central nervous system disorder	Traumatic brain injury	No Respiratory disorder	No cardiovascular disorder	No disorders of the abdomen	No Genitourinary disorder	No Musculoskeletal/skin disorder	No Endocrine disorders	No Infection	No Nutritional deficiency	No Storage and/or metabolic disorder	No hematologic disorder	No electrolyte abnormality	No	No	Rural	No AMC	No AMC	No acute Medical complication at presentation	into the unrest	Into Rural
365	Within 100kms	1.5	1 - <12months	Female	Rural	February2024	August 2023	No, there is no wasting	No wasting	No, there is no stunting	No stunting	Fully vaccinated + vaccination uptodate + partially vaccinated	Medical	Mixed	No CNS disorder	No Respiratory disorder	No cardiovascular disorder	No disorders of the abdomen	No Genitourinary disorder	Diaper dermatitis with cellulitis	No Endocrine disorders	Sepsis	No Nutritional deficiency	No Storage and/or metabolic disorder	No hematologic disorder	No electrolyte abnormality	No	Yes	Rural	No	Yes	Sepsis with cellulitis	into the unrest	Into Rural
366	Greater than 100kms	84	>=72months - <144months	Male	Urban	January2024	August 2023	No, there is no wasting	No wasting	No, there is no stunting	No stunting	Fully vaccinated + vaccination uptodate + partially vaccinated	Surgical	Central nervous system disorder	Traumatic brain injury	No Respiratory disorder	No cardiovascular disorder	No disorders of the abdomen	No Genitourinary disorder	No Musculoskeletal/skin disorder	No Endocrine disorders	No Infection	No Nutritional deficiency	No Storage and/or metabolic disorder	No hematologic disorder	No electrolyte abnormality	No	No	Urban	No AMC	No AMC	No acute Medical complication at presentation	into the unrest	Into Urban
367	Within 100kms	1.5	1 - <12months	Male	Urban	November2023	August 2023	No, there is no wasting	No wasting	No, there is no stunting	No stunting	Fully vaccinated + vaccination uptodate + partially vaccinated	Medical	Infectious disorders	Pyogenic Meningitis	No Respiratory disorder	No cardiovascular disorder	No disorders of the abdomen	No Genitourinary disorder	No Musculoskeletal/skin disorder	No Endocrine disorders	Meningitis	No Nutritional deficiency	No Storage and/or metabolic disorder	No hematologic disorder	No electrolyte abnormality	No	Yes	Urban	Yes	No	Pyogenic meningitis	into the unrest	Into Urban
368	Within 100kms	10	1 - <12months	Male	Urban	October2023	August 2023	No, there is no wasting	No wasting	No, there is no stunting	No stunting	Fully vaccinated + vaccination uptodate + partially vaccinated	Surgical	Disorders of the abdomen	No CNS disorder	No Respiratory disorder	No cardiovascular disorder	ARM/anorectal malformation	No Genitourinary disorder	No Musculoskeletal/skin disorder	No Endocrine disorders	No Infection	No Nutritional deficiency	No Storage and/or metabolic disorder	No hematologic disorder	No electrolyte abnormality	No	No	Urban	No AMC	No AMC	No acute Medical complication at presentation	into the unrest	Into Urban
369	Greater than 100kms	84	>=72months - <144months	Female	Rural	August2023	August 2023	No, there is no wasting	No wasting	No, there is no stunting	No stunting	Fully vaccinated + vaccination uptodate + partially vaccinated	Surgical	Disorders of the abdomen	No CNS disorder	No Respiratory disorder	No cardiovascular disorder	ARM/anorectal malformation	No Genitourinary disorder	No Musculoskeletal/skin disorder	No Endocrine disorders	No Infection	No Nutritional deficiency	No Storage and/or metabolic disorder	No hematologic disorder	No electrolyte abnormality	No	No	Rural	No AMC	No AMC	No acute Medical complication at presentation	into the unrest	Into Rural
370	Within 100kms	156	>=144months	Male	Rural	September2023	August 2023	No, there is no wasting	No wasting	No, there is no stunting	No stunting	Fully vaccinated + vaccination uptodate + partially vaccinated	Surgical	Disorders of the abdomen	No CNS disorder	No Respiratory disorder	No cardiovascular disorder	Appendicitis	No Genitourinary disorder	No Musculoskeletal/skin disorder	No Endocrine disorders	No Infection	No Nutritional deficiency	No Storage and/or metabolic disorder	No hematologic disorder	No electrolyte abnormality	No	Yes	Rural	No	Yes	Perofrated appendicitis/abscess	into the unrest	Into Rural
371	Greater than 100kms	2	1 - <12months	Male	Urban	August2023	August 2023	No, there is no wasting	No wasting	No, there is no stunting	No stunting	not vaccinated + vaccination status unknown	Surgical	Genitourinary disorders	No CNS disorder	No Respiratory disorder	No cardiovascular disorder	No disorders of the abdomen	Bilateral severe PUJO	No Musculoskeletal/skin disorder	No Endocrine disorders	No Infection	No Nutritional deficiency	No Storage and/or metabolic disorder	No hematologic disorder	No electrolyte abnormality	No	No	Urban	No AMC	No AMC	No acute Medical complication at presentation	into the unrest	Into Urban
372	Within 100kms	9	1 - <12months	Male	Rural	November2023	August 2023	No, there is no wasting	No wasting	No, there is no stunting	No stunting	Fully vaccinated + vaccination uptodate + partially vaccinated	Surgical	Disorders of the abdomen	No CNS disorder	No Respiratory disorder	No cardiovascular disorder	Intususception	No Genitourinary disorder	No Musculoskeletal/skin disorder	No Endocrine disorders	No Infection	No Nutritional deficiency	No Storage and/or metabolic disorder	No hematologic disorder	No electrolyte abnormality	No	No	Rural	No AMC	No AMC	No acute Medical complication at presentation	into the unrest	Into Rural
373	Within 100kms	60	>=24months - <72months	Male	Rural	October2023	August 2023	Yes, there is wasting	Moderate wasting	Yes, there is stunting	Mild stunting	Fully vaccinated + vaccination uptodate + partially vaccinated	Medical	Mixed	Seizure disorder	No Respiratory disorder	No cardiovascular disorder	No disorders of the abdomen	No Genitourinary disorder	No Musculoskeletal/skin disorder	No Endocrine disorders	No Infection	Macronutrient deficiency	No Storage and/or metabolic disorder	No hematologic disorder	No electrolyte abnormality	No	No	Rural	No AMC	No AMC	No acute Medical complication at presentation	into the unrest	Into Rural
374	Within 100kms	72	>=72months - <144months	Male	Rural	October2023	August 2023	No, there is no wasting	No wasting	No, there is no stunting	No stunting	Fully vaccinated + vaccination uptodate + partially vaccinated	Medical	Infectious disorders	No CNS disorder	Pneumonia	No cardiovascular disorder	No disorders of the abdomen	No Genitourinary disorder	No Musculoskeletal/skin disorder	No Endocrine disorders	Pneumonia + Malaria	No Nutritional deficiency	No Storage and/or metabolic disorder	No hematologic disorder	No electrolyte abnormality	No	Yes	Rural	No	Yes	Parapneumonic collection	into the unrest	Into Rural
375	Within 100kms	4	1 - <12months	Male	Urban	October2023	August 2023	No, there is no wasting	No wasting	No, there is no stunting	No stunting	Fully vaccinated + vaccination uptodate + partially vaccinated	Medical	Central nervous system disorder	Pyogenic Meningitis	No Respiratory disorder	No cardiovascular disorder	No disorders of the abdomen	No Genitourinary disorder	No Musculoskeletal/skin disorder	No Endocrine disorders	Meningitis	No Nutritional deficiency	No Storage and/or metabolic disorder	No hematologic disorder	No electrolyte abnormality	No	No	Urban	No AMC	No AMC	No acute Medical complication at presentation	into the unrest	Into Urban
376	Greater than 100kms	9	1 - <12months	Female	Rural	August2023	August 2023	Yes, there is wasting	Severe wasting	Yes, there is stunting	Severe Stunting	Fully vaccinated + vaccination uptodate + partially vaccinated	Medical	Mixed	Pyogenic Meningitis	No Respiratory disorder	No cardiovascular disorder	No disorders of the abdomen	No Genitourinary disorder	No Musculoskeletal/skin disorder	No Endocrine disorders	Meningitis	Macronutrient deficiency	No Storage and/or metabolic disorder	No hematologic disorder	No electrolyte abnormality	No	No	Rural	No AMC	No AMC	No acute Medical complication at presentation	into the unrest	Into Rural
377	Within 100kms	1	1 - <12months	Female	Rural	February2024	August 2023	Yes, there is wasting	Severe wasting	Yes, there is stunting	Severe Stunting	Fully vaccinated + vaccination uptodate + partially vaccinated	Medical	Central nervous system disorder	Pyogenic Meningitis	No Respiratory disorder	No cardiovascular disorder	No disorders of the abdomen	No Genitourinary disorder	No Musculoskeletal/skin disorder	No Endocrine disorders	Meningitis	No Nutritional deficiency	No Storage and/or metabolic disorder	No hematologic disorder	No electrolyte abnormality	No	No	Rural	No AMC	No AMC	No acute Medical complication at presentation	into the unrest	Into Rural
378	Greater than 100kms	144	>=144months	Male	Rural	October2023	August 2023	Yes, there is wasting	Severe wasting	Yes, there is stunting	Severe Stunting	Fully vaccinated + vaccination uptodate + partially vaccinated	Medical	Mixed	No CNS disorder	Pulmonary tuberculosis	No cardiovascular disorder	No disorders of the abdomen	No Genitourinary disorder	No Musculoskeletal/skin disorder	No Endocrine disorders	Tuberculosis	Macronutrient deficiency	No Storage and/or metabolic disorder	No hematologic disorder	No electrolyte abnormality	No	No	Rural	No AMC	No AMC	No acute Medical complication at presentation	into the unrest	Into Rural
379	Greater than 100kms	48	>=24months - <72months	Male	Rural	August2023	August 2023	No, there is no wasting	No wasting	No, there is no stunting	No stunting	Fully vaccinated + vaccination uptodate + partially vaccinated	Medical	Central nervous system disorder	Pyogenic Meningitis	No Respiratory disorder	No cardiovascular disorder	No disorders of the abdomen	No Genitourinary disorder	No Musculoskeletal/skin disorder	No Endocrine disorders	Meningitis	No Nutritional deficiency	No Storage and/or metabolic disorder	No hematologic disorder	No electrolyte abnormality	No	Yes	Rural	No	Yes	Increased ICP + Status epilepticus	into the unrest	Into Rural
380	Within 100kms	3	1 - <12months	Male	Urban	December2023	August 2023	No, there is no wasting	No wasting	No, there is no stunting	No stunting	Fully vaccinated + vaccination uptodate + partially vaccinated	Surgical	Central nervous system disorder	Hydrocephalus + ventriculitis	No Respiratory disorder	No cardiovascular disorder	No disorders of the abdomen	No Genitourinary disorder	No Musculoskeletal/skin disorder	No Endocrine disorders	ventriculitis	No Nutritional deficiency	No Storage and/or metabolic disorder	No hematologic disorder	No electrolyte abnormality	No	Yes	Urban	Yes	No	Ventriculitis	into the unrest	Into Urban
381	Greater than 100kms	84	>=72months - <144months	Male	Rural	September2023	August 2023	No, there is no wasting	No wasting	No, there is no stunting	No stunting	not vaccinated + vaccination status unknown	Medical	Genitourinary disorders	No CNS disorder	No Respiratory disorder	No cardiovascular disorder	No disorders of the abdomen	Acute Glomerulonephritis	No Musculoskeletal/skin disorder	No Endocrine disorders	No Infection	No Nutritional deficiency	No Storage and/or metabolic disorder	No hematologic disorder	No electrolyte abnormality	No	Yes	Rural	No	Yes	CHF	into the unrest	Into Rural
382	Within 100kms	1.5	1 - <12months	Male	Urban	December2023	August 2023	No, there is no wasting	No wasting	No, there is no stunting	No stunting	not vaccinated + vaccination status unknown	Medical	Mixed	No CNS disorder	No Respiratory disorder	No cardiovascular disorder	No disorders of the abdomen	No Genitourinary disorder	No Musculoskeletal/skin disorder	No Endocrine disorders	Sepsis + Tetanus	No Nutritional deficiency	No Storage and/or metabolic disorder	No hematologic disorder	No electrolyte abnormality	No	Yes	Urban	Yes	No	Dehydration	into the unrest	Into Urban
383	Greater than 100kms	6	1 - <12months	Female	Rural	August2023	August 2023	No, there is no wasting	No wasting	No, there is no stunting	No stunting	Fully vaccinated + vaccination uptodate + partially vaccinated	Medical	Respiratory disorder	No CNS disorder	Pneumonia + Bronchiolitis	No cardiovascular disorder	No disorders of the abdomen	No Genitourinary disorder	No Musculoskeletal/skin disorder	No Endocrine disorders	Pneumonia	No Nutritional deficiency	No Storage and/or metabolic disorder	No hematologic disorder	No electrolyte abnormality	No	Yes	Rural	No	Yes	Respiratory failure	into the unrest	Into Rural
384	Within 100kms	11	1 - <12months	Male	Urban	September2023	August 2023	Yes, there is wasting	Moderate wasting	No, there is no stunting	No stunting	Fully vaccinated + vaccination uptodate + partially vaccinated	Medical	Mixed	No CNS disorder	Pneumonia	No cardiovascular disorder	No disorders of the abdomen	No Genitourinary disorder	No Musculoskeletal/skin disorder	No Endocrine disorders	Pneumonia	Macronutrient deficiency	No Storage and/or metabolic disorder	anemia	No electrolyte abnormality	No	No	Urban	No AMC	No AMC	No acute Medical complication at presentation	into the unrest	Into Urban
385	Greater than 100kms	18	>=12months - <24months	Female	Rural	January2024	August 2023	Yes, there is wasting	Severe wasting	Yes, there is stunting	Moderate stunting	Fully vaccinated + vaccination uptodate + partially vaccinated	Medical	Mixed	No CNS disorder	No Respiratory disorder	No cardiovascular disorder	No disorders of the abdomen	No Genitourinary disorder	No Musculoskeletal/skin disorder	No Endocrine disorders	Malaria	Macronutrient deficiency	No Storage and/or metabolic disorder	anemia	No electrolyte abnormality	No	Yes	Rural	No	Yes	severe anemia + CHF	into the unrest	Into Rural
386	Within 100kms	5	1 - <12months	Male	Urban	December2023	August 2023	Yes, there is wasting	Severe wasting	No, there is no stunting	No stunting	Fully vaccinated + vaccination uptodate + partially vaccinated	Medical	Cardiovascular disorder	No CNS disorder	No Respiratory disorder	Acyanotic CHD	No disorders of the abdomen	No Genitourinary disorder	No Musculoskeletal/skin disorder	No Endocrine disorders	No Infection	No Nutritional deficiency	No Storage and/or metabolic disorder	No hematologic disorder	No electrolyte abnormality	No	No	Urban	No AMC	No AMC	No acute Medical complication at presentation	into the unrest	Into Urban
387	Within 100kms	44	>=24months - <72months	Female	Urban	August2023	August 2023	No, there is no wasting	No wasting	No, there is no stunting	No stunting	Fully vaccinated + vaccination uptodate + partially vaccinated	Surgical	Central nervous system disorder	Depressed Skull Fracture	No Respiratory disorder	No cardiovascular disorder	No disorders of the abdomen	No Genitourinary disorder	No Musculoskeletal/skin disorder	No Endocrine disorders	No Infection	No Nutritional deficiency	No Storage and/or metabolic disorder	No hematologic disorder	No electrolyte abnormality	No	No	Urban	No AMC	No AMC	No acute Medical complication at presentation	into the unrest	Into Urban
388	Within 100kms	7	1 - <12months	Male	Urban	August2023	August 2023	Yes, there is wasting	Moderate wasting	No, there is no stunting	No stunting	Fully vaccinated + vaccination uptodate + partially vaccinated	Medical	Mixed	No CNS disorder	No Respiratory disorder	No cardiovascular disorder	No disorders of the abdomen	No Genitourinary disorder	Bullous Impetigo	No Endocrine disorders	Sepsis	Macronutrient deficiency	No Storage and/or metabolic disorder	No hematologic disorder	No electrolyte abnormality	No	Yes	Urban	Yes	No	Sepsis	into the unrest	Into Urban
389	Greater than 100kms	98	>=72months - <144months	Male	Rural	September2023	August 2023	No, there is no wasting	No wasting	No, there is no stunting	No stunting	Fully vaccinated + vaccination uptodate + partially vaccinated	Medical	Genitourinary disorders	No CNS disorder	No Respiratory disorder	No cardiovascular disorder	No disorders of the abdomen	Acute Glomerulonephritis	No Musculoskeletal/skin disorder	No Endocrine disorders	No Infection	No Nutritional deficiency	No Storage and/or metabolic disorder	No hematologic disorder	No electrolyte abnormality	No	Yes	Rural	No	Yes	CHF + Pulmonary edema	into the unrest	Into Rural
390	Within 100kms	67	>=24months - <72months	Male	Urban	January2024	August 2023	Yes, there is wasting	Moderate wasting	No, there is no stunting	No stunting	Fully vaccinated + vaccination uptodate + partially vaccinated	Medical	Endocrine disorders	No CNS disorder	No Respiratory disorder	No cardiovascular disorder	No disorders of the abdomen	No Genitourinary disorder	No Musculoskeletal/skin disorder	IDDM	No Infection	No Nutritional deficiency	No Storage and/or metabolic disorder	No hematologic disorder	No electrolyte abnormality	No	Yes	Urban	Yes	No	DKA	into the unrest	Into Urban
391	Within 100kms	1.5	1 - <12months	Female	Urban	September2023	August 2023	No, there is no wasting	No wasting	No, there is no stunting	No stunting	Fully vaccinated + vaccination uptodate + partially vaccinated	Medical	Respiratory disorder	No CNS disorder	Pneumonia	No cardiovascular disorder	No disorders of the abdomen	No Genitourinary disorder	No Musculoskeletal/skin disorder	No Endocrine disorders	Pneumonia	No Nutritional deficiency	No Storage and/or metabolic disorder	No hematologic disorder	No electrolyte abnormality	No	No	Urban	No AMC	No AMC	No acute Medical complication at presentation	into the unrest	Into Urban
392	Within 100kms	16	>=12months - <24months	Male	Rural	January2024	August 2023	No, there is no wasting	No wasting	No, there is no stunting	No stunting	Fully vaccinated + vaccination uptodate + partially vaccinated	Medical	Disorders of the abdomen	No CNS disorder	No Respiratory disorder	No cardiovascular disorder	Gastroenteritis	No Genitourinary disorder	No Musculoskeletal/skin disorder	No Endocrine disorders	No Infection	No Nutritional deficiency	No Storage and/or metabolic disorder	No hematologic disorder	No electrolyte abnormality	No	Yes	Rural	No	Yes	Dehydration	into the unrest	Into Rural
393	Greater than 100kms	1	1 - <12months	Male	Urban	September2023	August 2023	No, there is no wasting	No wasting	No, there is no stunting	No stunting	Fully vaccinated + vaccination uptodate + partially vaccinated	Surgical	Disorders of the abdomen	No CNS disorder	No Respiratory disorder	No cardiovascular disorder	IHPS	No Genitourinary disorder	No Musculoskeletal/skin disorder	No Endocrine disorders	No Infection	No Nutritional deficiency	No Storage and/or metabolic disorder	No hematologic disorder	No electrolyte abnormality	No	No	Urban	No AMC	No AMC	No acute Medical complication at presentation	into the unrest	Into Urban
394	Greater than 100kms	6	1 - <12months	Male	Rural	January2024	August 2023	Yes, there is wasting	Severe wasting	Yes, there is stunting	Severe Stunting	Fully vaccinated + vaccination uptodate + partially vaccinated	Medical	Mixed	No CNS disorder	No Respiratory disorder	No cardiovascular disorder	No disorders of the abdomen	No Genitourinary disorder	No Musculoskeletal/skin disorder	No Endocrine disorders	oral candidiasis	Macronutrient deficiency	No Storage and/or metabolic disorder	No hematologic disorder	No electrolyte abnormality	No	Yes	Rural	No	Yes	Oral candidiasis	into the unrest	Into Rural
395	Within 100kms	168	>=144months	Female	Rural	September2023	August 2023	No, there is no wasting	No wasting	No, there is no stunting	No stunting	Fully vaccinated + vaccination uptodate + partially vaccinated	Surgical	Disorders of the abdomen	No CNS disorder	No Respiratory disorder	No cardiovascular disorder	Appendicitis	No Genitourinary disorder	No Musculoskeletal/skin disorder	No Endocrine disorders	No Infection	No Nutritional deficiency	No Storage and/or metabolic disorder	No hematologic disorder	No electrolyte abnormality	No	Yes	Rural	No	Yes	Perofrated appendicitis/abscess	into the unrest	Into Rural
396	Within 100kms	1	1 - <12months	Male	Urban	February2024	August 2023	No, there is no wasting	No wasting	No, there is no stunting	No stunting	Fully vaccinated + vaccination uptodate + partially vaccinated	Medical	Infectious disorders	No CNS disorder	No Respiratory disorder	No cardiovascular disorder	No disorders of the abdomen	No Genitourinary disorder	No Musculoskeletal/skin disorder	No Endocrine disorders	Sepsis	No Nutritional deficiency	No Storage and/or metabolic disorder	No hematologic disorder	No electrolyte abnormality	No	No	Urban	No AMC	No AMC	No acute Medical complication at presentation	into the unrest	Into Urban
397	Greater than 100kms	120	>=72months - <144months	Male	Rural	February2024	August 2023	No, there is no wasting	No wasting	No, there is no stunting	No stunting	Fully vaccinated + vaccination uptodate + partially vaccinated	Surgical	Central nervous system disorder	Traumatic brain injury	No Respiratory disorder	No cardiovascular disorder	No disorders of the abdomen	No Genitourinary disorder	No Musculoskeletal/skin disorder	No Endocrine disorders	No Infection	No Nutritional deficiency	No Storage and/or metabolic disorder	No hematologic disorder	No electrolyte abnormality	No	No	Rural	No AMC	No AMC	No acute Medical complication at presentation	into the unrest	Into Rural
398	Within 100kms	2	1 - <12months	Female	Urban	February2024	August 2023	No, there is no wasting	No wasting	No, there is no stunting	No stunting	Fully vaccinated + vaccination uptodate + partially vaccinated	Medical	Infectious disorders	No CNS disorder	No Respiratory disorder	No cardiovascular disorder	No disorders of the abdomen	No Genitourinary disorder	No Musculoskeletal/skin disorder	No Endocrine disorders	Sepsis	No Nutritional deficiency	No Storage and/or metabolic disorder	No hematologic disorder	No electrolyte abnormality	No	No	Urban	No AMC	No AMC	No acute Medical complication at presentation	into the unrest	Into Urban
399	Within 100kms	15	>=12months - <24months	Male	Rural	September2023	August 2023	No, there is no wasting	No wasting	No, there is no stunting	No stunting	Fully vaccinated + vaccination uptodate + partially vaccinated	Surgical	Genitourinary disorders	No CNS disorder	No Respiratory disorder	No cardiovascular disorder	No disorders of the abdomen	Incarcerated Right Inguinal hernia	No Musculoskeletal/skin disorder	No Endocrine disorders	No Infection	No Nutritional deficiency	No Storage and/or metabolic disorder	No hematologic disorder	No electrolyte abnormality	No	Yes	Rural	No	Yes	Incarcerated Right Inguinal hernia	into the unrest	Into Rural
400	Within 100kms	8	1 - <12months	Male	Urban	October2023	August 2023	No, there is no wasting	No wasting	No, there is no stunting	No stunting	Fully vaccinated + vaccination uptodate + partially vaccinated	Surgical	Central nervous system disorder	Hydrocephalus	No Respiratory disorder	No cardiovascular disorder	No disorders of the abdomen	No Genitourinary disorder	No Musculoskeletal/skin disorder	No Endocrine disorders	No Infection	No Nutritional deficiency	No Storage and/or metabolic disorder	No hematologic disorder	No electrolyte abnormality	No	No	Urban	No AMC	No AMC	No acute Medical complication at presentation	into the unrest	Into Urban
401	Within 100kms	6	1 - <12months	Female	Rural	January2024	August 2023	No, there is no wasting	No wasting	No, there is no stunting	No stunting	Fully vaccinated + vaccination uptodate + partially vaccinated	Medical	Respiratory disorder	No CNS disorder	Pneumonia + Bronchiolitis	No cardiovascular disorder	No disorders of the abdomen	No Genitourinary disorder	No Musculoskeletal/skin disorder	No Endocrine disorders	Pneumonia	No Nutritional deficiency	No Storage and/or metabolic disorder	No hematologic disorder	No electrolyte abnormality	No	No	Rural	No AMC	No AMC	No acute Medical complication at presentation	into the unrest	Into Rural
402	Within 100kms	108	>=72months - <144months	Female	Rural	October2023	August 2023	No, there is no wasting	No wasting	No, there is no stunting	No stunting	Fully vaccinated + vaccination uptodate + partially vaccinated	Medical	Endocrine disorders	No CNS disorder	No Respiratory disorder	No cardiovascular disorder	No disorders of the abdomen	No Genitourinary disorder	No Musculoskeletal/skin disorder	IDDM	No Infection	No Nutritional deficiency	No Storage and/or metabolic disorder	No hematologic disorder	No electrolyte abnormality	No	Yes	Rural	No	Yes	DKA	into the unrest	Into Rural
403	Within 100kms	10	1 - <12months	Female	Rural	October2023	August 2023	Yes, there is wasting	Moderate wasting	No, there is no stunting	No stunting	Fully vaccinated + vaccination uptodate + partially vaccinated	Medical	Mixed	No CNS disorder	No Respiratory disorder	No cardiovascular disorder	Gastroenteritis	No Genitourinary disorder	No Musculoskeletal/skin disorder	No Endocrine disorders	Sepsis	No Nutritional deficiency	No Storage and/or metabolic disorder	No hematologic disorder	No electrolyte abnormality	No	Yes	Rural	No	Yes	DHN + GI Onset sepsis	into the unrest	Into Rural
404	Greater than 100kms	6	1 - <12months	Female	Rural	August2023	August 2023	No, there is no wasting	No wasting	No, there is no stunting	No stunting	Fully vaccinated + vaccination uptodate + partially vaccinated	Surgical	Disorders of the abdomen	No CNS disorder	No Respiratory disorder	No cardiovascular disorder	ARM/anorectal malformation	No Genitourinary disorder	No Musculoskeletal/skin disorder	No Endocrine disorders	No Infection	No Nutritional deficiency	No Storage and/or metabolic disorder	No hematologic disorder	No electrolyte abnormality	No	No	Rural	No AMC	No AMC	No acute Medical complication at presentation	into the unrest	Into Rural
405	Greater than 100kms	36	>=24months - <72months	Male	Rural	December2023	August 2023	No, there is no wasting	No wasting	No, there is no stunting	No stunting	Fully vaccinated + vaccination uptodate + partially vaccinated	Medical	Central nervous system disorder	Pyogenic Meningitis	No Respiratory disorder	No cardiovascular disorder	No disorders of the abdomen	No Genitourinary disorder	No Musculoskeletal/skin disorder	No Endocrine disorders	Meningitis	No Nutritional deficiency	No Storage and/or metabolic disorder	No hematologic disorder	No electrolyte abnormality	No	Yes	Rural	No	Yes	Hemiplegia + seizure + Brain abscess	into the unrest	Into Rural
406	Greater than 100kms	36	>=24months - <72months	Female	Urban	January2024	August 2023	No, there is no wasting	No wasting	No, there is no stunting	No stunting	Fully vaccinated + vaccination uptodate + partially vaccinated	Surgical	Mixed	No CNS disorder	No Respiratory disorder	Acyanotic CHD	Intra-abdominal mass	No Genitourinary disorder	No Musculoskeletal/skin disorder	No Endocrine disorders	No Infection	No Nutritional deficiency	No Storage and/or metabolic disorder	No hematologic disorder	No electrolyte abnormality	No	No	Urban	No AMC	No AMC	No acute Medical complication at presentation	into the unrest	Into Urban
407	Within 100kms	60	>=24months - <72months	Female	Urban	November2023	August 2023	Yes, there is wasting	Moderate wasting	No, there is no stunting	No stunting	Fully vaccinated + vaccination uptodate + partially vaccinated	Surgical	Mixed	No CNS disorder	No Respiratory disorder	No cardiovascular disorder	No disorders of the abdomen	No Genitourinary disorder	No Musculoskeletal/skin disorder	No Endocrine disorders	Malaria	Macronutrient deficiency	No Storage and/or metabolic disorder	anemia	No electrolyte abnormality	No	Yes	Urban	Yes	No	severe anemia	into the unrest	Into Urban
408	Greater than 100kms	72	>=72months - <144months	Male	Rural	August2023	August 2023	No, there is no wasting	No wasting	No, there is no stunting	No stunting	Fully vaccinated + vaccination uptodate + partially vaccinated	Surgical	Disorders of the abdomen	No CNS disorder	No Respiratory disorder	No cardiovascular disorder	Appendicitis	No Genitourinary disorder	No Musculoskeletal/skin disorder	No Endocrine disorders	peritonitis/secondary	No Nutritional deficiency	No Storage and/or metabolic disorder	No hematologic disorder	No electrolyte abnormality	No	Yes	Rural	No	Yes	Perofrated appendicitis/abscess	into the unrest	Into Rural
409	Within 100kms	72	>=72months - <144months	Male	Rural	August2023	August 2023	No, there is no wasting	No wasting	No, there is no stunting	No stunting	Fully vaccinated + vaccination uptodate + partially vaccinated	Surgical	Musculoskeletal and skin disorders	No CNS disorder	No Respiratory disorder	No cardiovascular disorder	No disorders of the abdomen	No Genitourinary disorder	Right hip septic arthritis + DVT	No Endocrine disorders	No Infection	No Nutritional deficiency	No Storage and/or metabolic disorder	No hematologic disorder	No electrolyte abnormality	No	Yes	Rural	No	Yes	DVT	into the unrest	Into Rural
410	Within 100kms	2	1 - <12months	Male	Urban	November2023	August 2023	No, there is no wasting	No wasting	No, there is no stunting	No stunting	not vaccinated + vaccination status unknown	Medical	Mixed	Pyogenic Meningitis	No Respiratory disorder	Acyanotic CHD	No disorders of the abdomen	No Genitourinary disorder	No Musculoskeletal/skin disorder	No Endocrine disorders	Meningitis	No Nutritional deficiency	No Storage and/or metabolic disorder	No hematologic disorder	No electrolyte abnormality	No	Yes	Urban	Yes	No	CHF	into the unrest	Into Urban
411	Within 100kms	96	>=72months - <144months	Male	Urban	September2023	August 2023	No, there is no wasting	No wasting	No, there is no stunting	No stunting	Fully vaccinated + vaccination uptodate + partially vaccinated	Surgical	Disorders of the abdomen	No CNS disorder	No Respiratory disorder	No cardiovascular disorder	Appendicitis	No Genitourinary disorder	No Musculoskeletal/skin disorder	No Endocrine disorders	No Infection	No Nutritional deficiency	No Storage and/or metabolic disorder	No hematologic disorder	No electrolyte abnormality	No	No	Urban	No AMC	No AMC	No acute Medical complication at presentation	into the unrest	Into Urban
412	Within 100kms	72	>=72months - <144months	Male	Rural	October2023	August 2023	Yes, there is wasting	Moderate wasting	No, there is no stunting	No stunting	Fully vaccinated + vaccination uptodate + partially vaccinated	Surgical	Disorders of the abdomen	No CNS disorder	No Respiratory disorder	No cardiovascular disorder	Appendicitis	No Genitourinary disorder	No Musculoskeletal/skin disorder	No Endocrine disorders	No Infection	Macronutrient deficiency	No Storage and/or metabolic disorder	No hematologic disorder	No electrolyte abnormality	No	Yes	Rural	No	Yes	Perofrated appendicitis/abscess	into the unrest	Into Rural
413	Within 100kms	11	1 - <12months	Female	Urban	October2023	August 2023	No, there is no wasting	No wasting	No, there is no stunting	No stunting	Fully vaccinated + vaccination uptodate + partially vaccinated	Medical	Mixed	No CNS disorder	Pneumonia + RAD	No cardiovascular disorder	No disorders of the abdomen	No Genitourinary disorder	No Musculoskeletal/skin disorder	No Endocrine disorders	Pneumonia	No Nutritional deficiency	No Storage and/or metabolic disorder	No hematologic disorder	No electrolyte abnormality	No	No	Urban	No AMC	No AMC	No acute Medical complication at presentation	into the unrest	Into Urban
414	Within 100kms	108	>=72months - <144months	Female	Rural	December2023	August 2023	Yes, there is wasting	Mild wasting	Yes, there is stunting	Moderate stunting	Fully vaccinated + vaccination uptodate + partially vaccinated	Medical	Mixed	No CNS disorder	No Respiratory disorder	No cardiovascular disorder	No disorders of the abdomen	No Genitourinary disorder	No Musculoskeletal/skin disorder	No Endocrine disorders	disseminated staph	Macronutrient deficiency	No Storage and/or metabolic disorder	anemia	No electrolyte abnormality	Yes	Yes	Rural	No	Yes	severe anemia	into the unrest	Into Rural
415	Within 100kms	156	>=144months	Male	Rural	December2023	August 2023	No, there is no wasting	No wasting	No, there is no stunting	No stunting	Fully vaccinated + vaccination uptodate + partially vaccinated	Surgical	Mixed	No CNS disorder	No Respiratory disorder	No cardiovascular disorder	Splenic injury	No Genitourinary disorder	electrical burn	No Endocrine disorders	Sepsis	No Nutritional deficiency	No Storage and/or metabolic disorder	No hematologic disorder	No electrolyte abnormality	No	Yes	Rural	No	Yes	Sepsis	into the unrest	Into Rural
416	Within 100kms	2	1 - <12months	Female	Rural	December2023	August 2023	Yes, there is wasting	Severe wasting	Yes, there is stunting	Severe Stunting	not vaccinated + vaccination status unknown	Medical	Cardiovascular disorder	No CNS disorder	No Respiratory disorder	Cardiomyopathy	No disorders of the abdomen	No Genitourinary disorder	No Musculoskeletal/skin disorder	No Endocrine disorders	No Infection	Macronutrient deficiency	No Storage and/or metabolic disorder	No hematologic disorder	No electrolyte abnormality	No	Yes	Rural	No	Yes	Cardiogenic shock + CHF	into the unrest	Into Rural
417	Within 100kms	1.5	1 - <12months	Male	Urban	August2023	August 2023	No, there is no wasting	No wasting	No, there is no stunting	No stunting	Fully vaccinated + vaccination uptodate + partially vaccinated	Medical	Mixed	No CNS disorder	No Respiratory disorder	Acyanotic CHD	No disorders of the abdomen	No Genitourinary disorder	No Musculoskeletal/skin disorder	No Endocrine disorders	No Infection	No Nutritional deficiency	No Storage and/or metabolic disorder	anemia	No electrolyte abnormality	No	Yes	Urban	Yes	No	Severe anemia secondary to acute blood loss/uvulectomy	into the unrest	Into Urban
418	Within 100kms	144	>=144months	Male	Urban	August2023	August 2023	No, there is no wasting	No wasting	No, there is no stunting	No stunting	Fully vaccinated + vaccination uptodate + partially vaccinated	Medical	Genitourinary disorders	No CNS disorder	No Respiratory disorder	No cardiovascular disorder	No disorders of the abdomen	Acute Glomerulonephritis	No Musculoskeletal/skin disorder	No Endocrine disorders	No Infection	No Nutritional deficiency	No Storage and/or metabolic disorder	No hematologic disorder	No electrolyte abnormality	No	Yes	Urban	Yes	No	CHF + Pulmonary edema + AKI	into the unrest	Into Urban
419	Within 100kms	22	>=12months - <24months	Male	Urban	October2023	August 2023	No, there is no wasting	No wasting	No, there is no stunting	No stunting	Fully vaccinated + vaccination uptodate + partially vaccinated	Surgical	Genitourinary disorders	No CNS disorder	No Respiratory disorder	No cardiovascular disorder	No disorders of the abdomen	Hypospadia	No Musculoskeletal/skin disorder	No Endocrine disorders	No Infection	No Nutritional deficiency	No Storage and/or metabolic disorder	No hematologic disorder	No electrolyte abnormality	No	No	Urban	No AMC	No AMC	No acute Medical complication at presentation	into the unrest	Into Urban
420	Within 100kms	1.5	1 - <12months	Male	Urban	January2024	August 2023	No, there is no wasting	No wasting	No, there is no stunting	No stunting	Fully vaccinated + vaccination uptodate + partially vaccinated	Surgical	Genitourinary disorders	No CNS disorder	No Respiratory disorder	No cardiovascular disorder	No disorders of the abdomen	Left multicyctic dysplastic kidney	No Musculoskeletal/skin disorder	No Endocrine disorders	No Infection	No Nutritional deficiency	No Storage and/or metabolic disorder	No hematologic disorder	No electrolyte abnormality	No	No	Urban	No AMC	No AMC	No acute Medical complication at presentation	into the unrest	Into Urban
421	Within 100kms	36	>=24months - <72months	Male	Rural	November2023	August 2023	No, there is no wasting	No wasting	No, there is no stunting	No stunting	Fully vaccinated + vaccination uptodate + partially vaccinated	Medical	Hematologic disorders	No CNS disorder	No Respiratory disorder	No cardiovascular disorder	No disorders of the abdomen	No Genitourinary disorder	No Musculoskeletal/skin disorder	No Endocrine disorders	No Infection	No Nutritional deficiency	No Storage and/or metabolic disorder	anemia	No electrolyte abnormality	No	Yes	Rural	No	Yes	CHF	into the unrest	Into Rural
422	Greater than 100kms	3	1 - <12months	Female	Rural	October2023	August 2023	Yes, there is wasting	Severe wasting	Yes, there is stunting	Severe Stunting	not vaccinated + vaccination status unknown	Medical	Mixed	No CNS disorder	No Respiratory disorder	Acyanotic CHD	No disorders of the abdomen	No Genitourinary disorder	No Musculoskeletal/skin disorder	No Endocrine disorders	No Infection	Macronutrient deficiency	No Storage and/or metabolic disorder	No hematologic disorder	No electrolyte abnormality	No	Yes	Rural	No	Yes	CHF	into the unrest	Into Rural
423	Within 100kms	2	1 - <12months	Male	Urban	January2024	August 2023	No, there is no wasting	No wasting	No, there is no stunting	No stunting	not vaccinated + vaccination status unknown	Surgical	Disorders of the abdomen	No CNS disorder	No Respiratory disorder	No cardiovascular disorder	ARM/anorectal malformation	No Genitourinary disorder	No Musculoskeletal/skin disorder	No Endocrine disorders	No Infection	No Nutritional deficiency	No Storage and/or metabolic disorder	No hematologic disorder	No electrolyte abnormality	No	No	Urban	No AMC	No AMC	No acute Medical complication at presentation	into the unrest	Into Urban
424	Within 100kms	36	>=24months - <72months	Male	Urban	August2023	August 2023	No, there is no wasting	No wasting	No, there is no stunting	No stunting	not vaccinated + vaccination status unknown	Medical	Mixed	No CNS disorder	No Respiratory disorder	No cardiovascular disorder	No disorders of the abdomen	No Genitourinary disorder	No Musculoskeletal/skin disorder	No Endocrine disorders	Malaria	No Nutritional deficiency	No Storage and/or metabolic disorder	anemia	No electrolyte abnormality	No	Yes	Urban	Yes	No	severe anemia	into the unrest	Into Urban
425	Within 100kms	156	>=144months	Female	Urban	October2023	August 2023	Yes, there is wasting	Severe wasting	Yes, there is stunting	Severe Stunting	Fully vaccinated + vaccination uptodate + partially vaccinated	Medical	Mixed	No CNS disorder	Pneumonia	No cardiovascular disorder	No disorders of the abdomen	No Genitourinary disorder	No Musculoskeletal/skin disorder	No Endocrine disorders	Pneumonia	Macronutrient deficiency	No Storage and/or metabolic disorder	No hematologic disorder	No electrolyte abnormality	No	No	Urban	No AMC	No AMC	No acute Medical complication at presentation	into the unrest	Into Urban
426	Within 100kms	84	>=72months - <144months	Male	Urban	February2024	August 2023	Yes, there is wasting	Moderate wasting	Yes, there is stunting	Moderate stunting	Fully vaccinated + vaccination uptodate + partially vaccinated	Surgical	Disorders of the abdomen	No CNS disorder	No Respiratory disorder	No cardiovascular disorder	Appendicitis	No Genitourinary disorder	No Musculoskeletal/skin disorder	No Endocrine disorders	No Infection	No Nutritional deficiency	No Storage and/or metabolic disorder	No hematologic disorder	No electrolyte abnormality	No	No	Urban	No AMC	No AMC	No acute Medical complication at presentation	into the unrest	Into Urban
427	Within 100kms	8	1 - <12months	Female	Urban	November2023	August 2023	No, there is no wasting	No wasting	No, there is no stunting	No stunting	Fully vaccinated + vaccination uptodate + partially vaccinated	Medical	Hematologic disorders	No CNS disorder	No Respiratory disorder	No cardiovascular disorder	No disorders of the abdomen	No Genitourinary disorder	No Musculoskeletal/skin disorder	No Endocrine disorders	No Infection	No Nutritional deficiency	No Storage and/or metabolic disorder	pancytopenia	No electrolyte abnormality	No	No	Urban	No AMC	No AMC	No acute Medical complication at presentation	into the unrest	Into Urban
428	Within 100kms	10	1 - <12months	Female	Urban	November2023	August 2023	Yes, there is wasting	Moderate wasting	Yes, there is stunting	Moderate stunting	Fully vaccinated + vaccination uptodate + partially vaccinated	Medical	Respiratory disorder	No CNS disorder	Pneumonia	No cardiovascular disorder	No disorders of the abdomen	No Genitourinary disorder	No Musculoskeletal/skin disorder	No Endocrine disorders	Pneumonia	No Nutritional deficiency	No Storage and/or metabolic disorder	No hematologic disorder	No electrolyte abnormality	No	No	Urban	No AMC	No AMC	No acute Medical complication at presentation	into the unrest	Into Urban
429	Within 100kms	1	1 - <12months	Female	Urban	January2024	August 2023	No, there is no wasting	No wasting	No, there is no stunting	No stunting	Fully vaccinated + vaccination uptodate + partially vaccinated	Medical	Disorders of the abdomen	No CNS disorder	No Respiratory disorder	No cardiovascular disorder	Gastroenteritis	No Genitourinary disorder	No Musculoskeletal/skin disorder	No Endocrine disorders	No Infection	No Nutritional deficiency	No Storage and/or metabolic disorder	No hematologic disorder	No electrolyte abnormality	No	No	Urban	No AMC	No AMC	No acute Medical complication at presentation	into the unrest	Into Urban
430	Greater than 100kms	3	1 - <12months	Male	Rural	December2023	August 2023	No, there is no wasting	No wasting	No, there is no stunting	No stunting	Fully vaccinated + vaccination uptodate + partially vaccinated	Medical	Central nervous system disorder	Pyogenic Meningitis	No Respiratory disorder	No cardiovascular disorder	No disorders of the abdomen	No Genitourinary disorder	No Musculoskeletal/skin disorder	No Endocrine disorders	Meningitis	No Nutritional deficiency	No Storage and/or metabolic disorder	No hematologic disorder	No electrolyte abnormality	No	No	Rural	No AMC	No AMC	No acute Medical complication at presentation	into the unrest	Into Rural
431	Within 100kms	12	>=12months - <24months	Male	Urban	November2023	August 2023	No, there is no wasting	No wasting	No, there is no stunting	No stunting	Fully vaccinated + vaccination uptodate + partially vaccinated	Medical	Respiratory disorder	No CNS disorder	Pneumonia	No cardiovascular disorder	No disorders of the abdomen	No Genitourinary disorder	No Musculoskeletal/skin disorder	No Endocrine disorders	Pneumonia	No Nutritional deficiency	No Storage and/or metabolic disorder	No hematologic disorder	No electrolyte abnormality	No	No	Urban	No AMC	No AMC	No acute Medical complication at presentation	into the unrest	Into Urban
432	Greater than 100kms	7	1 - <12months	Male	Rural	December2023	August 2023	No, there is no wasting	No wasting	No, there is no stunting	No stunting	Fully vaccinated + vaccination uptodate + partially vaccinated	Surgical	Genitourinary disorders	No CNS disorder	No Respiratory disorder	No cardiovascular disorder	No disorders of the abdomen	amputated penile shaft	No Musculoskeletal/skin disorder	No Endocrine disorders	No Infection	No Nutritional deficiency	No Storage and/or metabolic disorder	No hematologic disorder	No electrolyte abnormality	No	No	Rural	No AMC	No AMC	No acute Medical complication at presentation	into the unrest	Into Rural
433	Within 100kms	15	>=12months - <24months	Female	Urban	November2023	August 2023	No, there is no wasting	No wasting	No, there is no stunting	No stunting	Fully vaccinated + vaccination uptodate + partially vaccinated	Surgical	Disorders of the abdomen	No CNS disorder	No Respiratory disorder	No cardiovascular disorder	HSD/hirschisprung's diseases	No Genitourinary disorder	No Musculoskeletal/skin disorder	No Endocrine disorders	No Infection	No Nutritional deficiency	No Storage and/or metabolic disorder	No hematologic disorder	No electrolyte abnormality	No	No	Urban	No AMC	No AMC	No acute Medical complication at presentation	into the unrest	Into Urban
434	Greater than 100kms	12	>=12months - <24months	Male	Rural	December2023	August 2023	No, there is no wasting	No wasting	No, there is no stunting	No stunting	Fully vaccinated + vaccination uptodate + partially vaccinated	Surgical	Genitourinary disorders	No CNS disorder	No Respiratory disorder	No cardiovascular disorder	No disorders of the abdomen	undescended testis	No Musculoskeletal/skin disorder	No Endocrine disorders	No Infection	No Nutritional deficiency	No Storage and/or metabolic disorder	No hematologic disorder	No electrolyte abnormality	No	No	Rural	No AMC	No AMC	No acute Medical complication at presentation	into the unrest	Into Rural
435	Within 100kms	4	1 - <12months	Male	Urban	December2023	August 2023	No, there is no wasting	No wasting	No, there is no stunting	No stunting	Fully vaccinated + vaccination uptodate + partially vaccinated	Surgical	Genitourinary disorders	No CNS disorder	No Respiratory disorder	No cardiovascular disorder	No disorders of the abdomen	Hydrocele	No Musculoskeletal/skin disorder	No Endocrine disorders	No Infection	No Nutritional deficiency	No Storage and/or metabolic disorder	No hematologic disorder	No electrolyte abnormality	No	No	Urban	No AMC	No AMC	No acute Medical complication at presentation	into the unrest	Into Urban
436	Within 100kms	8	1 - <12months	Male	Rural	August2023	August 2023	No, there is no wasting	No wasting	No, there is no stunting	No stunting	Fully vaccinated + vaccination uptodate + partially vaccinated	Medical	Mixed	No CNS disorder	No Respiratory disorder	Acyanotic CHD	No disorders of the abdomen	No Genitourinary disorder	No Musculoskeletal/skin disorder	No Endocrine disorders	Pneumonia	No Nutritional deficiency	No Storage and/or metabolic disorder	No hematologic disorder	No electrolyte abnormality	No	Yes	Rural	No	Yes	CHF	into the unrest	Into Rural
437	Within 100kms	5	1 - <12months	Male	Rural	February2024	August 2023	No, there is no wasting	No wasting	No, there is no stunting	No stunting	Fully vaccinated + vaccination uptodate + partially vaccinated	Medical	Central nervous system disorder	Pyogenic Meningitis	No Respiratory disorder	No cardiovascular disorder	No disorders of the abdomen	No Genitourinary disorder	No Musculoskeletal/skin disorder	No Endocrine disorders	Meningitis	No Nutritional deficiency	No Storage and/or metabolic disorder	No hematologic disorder	No electrolyte abnormality	No	No	Rural	No AMC	No AMC	No acute Medical complication at presentation	into the unrest	Into Rural
438	Within 100kms	13	>=12months - <24months	Male	Rural	September2023	August 2023	No, there is no wasting	No wasting	No, there is no stunting	No stunting	Fully vaccinated + vaccination uptodate + partially vaccinated	Medical	Mixed	No CNS disorder	No Respiratory disorder	Acyanotic CHD	No disorders of the abdomen	No Genitourinary disorder	No Musculoskeletal/skin disorder	No Endocrine disorders	Infective endocarditis	No Nutritional deficiency	No Storage and/or metabolic disorder	No hematologic disorder	No electrolyte abnormality	No	Yes	Rural	No	Yes	Infective endocarditis	into the unrest	Into Rural
439	Greater than 100kms	1	1 - <12months	Male	Rural	February2024	August 2023	No, there is no wasting	No wasting	No, there is no stunting	No stunting	Fully vaccinated + vaccination uptodate + partially vaccinated	Surgical	Disorders of the abdomen	No CNS disorder	No Respiratory disorder	No cardiovascular disorder	LBO	No Genitourinary disorder	No Musculoskeletal/skin disorder	No Endocrine disorders	No Infection	No Nutritional deficiency	No Storage and/or metabolic disorder	No hematologic disorder	No electrolyte abnormality	No	No	Rural	No AMC	No AMC	No acute Medical complication at presentation	into the unrest	Into Rural
440	Greater than 100kms	12	>=12months - <24months	Female	Rural	January2024	August 2023	No, there is no wasting	No wasting	No, there is no stunting	No stunting	Fully vaccinated + vaccination uptodate + partially vaccinated	Medical	Central nervous system disorder	GBS	No Respiratory disorder	No cardiovascular disorder	No disorders of the abdomen	No Genitourinary disorder	No Musculoskeletal/skin disorder	No Endocrine disorders	No Infection	No Nutritional deficiency	No Storage and/or metabolic disorder	No hematologic disorder	No electrolyte abnormality	No	No	Rural	No AMC	No AMC	No acute Medical complication at presentation	into the unrest	Into Rural
441	Within 100kms	11	1 - <12months	Male	Urban	September2023	August 2023	Yes, there is wasting	Moderate wasting	Yes, there is stunting	Severe Stunting	Fully vaccinated + vaccination uptodate + partially vaccinated	Medical	Mixed	No CNS disorder	No Respiratory disorder	Acyanotic CHD	No disorders of the abdomen	No Genitourinary disorder	No Musculoskeletal/skin disorder	No Endocrine disorders	No Infection	Macronutrient deficiency	No Storage and/or metabolic disorder	No hematologic disorder	No electrolyte abnormality	No	Yes	Urban	Yes	No	CHF	into the unrest	Into Urban
442	Greater than 100kms	15	>=12months - <24months	Male	Rural	February2024	August 2023	Yes, there is wasting	Severe wasting	Yes, there is stunting	Severe Stunting	not vaccinated + vaccination status unknown	Surgical	Genitourinary disorders	No CNS disorder	No Respiratory disorder	No cardiovascular disorder	No disorders of the abdomen	undescended testis	No Musculoskeletal/skin disorder	No Endocrine disorders	No Infection	No Nutritional deficiency	No Storage and/or metabolic disorder	No hematologic disorder	No electrolyte abnormality	No	No	Rural	No AMC	No AMC	No acute Medical complication at presentation	into the unrest	Into Rural
443	Greater than 100kms	3	1 - <12months	Male	Rural	September2023	August 2023	Yes, there is wasting	Mild wasting	Yes, there is stunting	Mild stunting	not vaccinated + vaccination status unknown	Medical	Mixed	No CNS disorder	Pneumonia	Acyanotic CHD	No disorders of the abdomen	No Genitourinary disorder	No Musculoskeletal/skin disorder	No Endocrine disorders	Pneumonia	No Nutritional deficiency	No Storage and/or metabolic disorder	No hematologic disorder	No electrolyte abnormality	No	Yes	Rural	No	Yes	CHF	into the unrest	Into Rural
444	Within 100kms	23	>=12months - <24months	Male	Urban	December2023	August 2023	No, there is no wasting	No wasting	No, there is no stunting	No stunting	Fully vaccinated + vaccination uptodate + partially vaccinated	Surgical	Genitourinary disorders	No CNS disorder	No Respiratory disorder	No cardiovascular disorder	No disorders of the abdomen	Balanitis	Abscess	IDDM	Pneumonia	Macronutrient deficiency	Storage diseases	anemia	Hypocalcemia	Yes	No	Urban	No AMC	No AMC	No acute Medical complication at presentation	into the unrest	Into Urban
445	Within 100kms	9	1 - <12months	Female	Urban	February2024	August 2023	No, there is no wasting	No wasting	No, there is no stunting	No stunting	Fully vaccinated + vaccination uptodate + partially vaccinated	Surgical	Mixed	No CNS disorder	No Respiratory disorder	No cardiovascular disorder	No disorders of the abdomen	No Genitourinary disorder	Pyomyositis + cellulitis	No Endocrine disorders	cellulitis + pyomyositis	No Nutritional deficiency	No Storage and/or metabolic disorder	No hematologic disorder	No electrolyte abnormality	No	Yes	Urban	Yes	No	Pyomyositis	into the unrest	Into Urban
446	Within 100kms	26	>=24months - <72months	Male	Urban	September2023	August 2023	No, there is no wasting	No wasting	No, there is no stunting	No stunting	Fully vaccinated + vaccination uptodate + partially vaccinated	Medical	Disorders of the abdomen	No CNS disorder	No Respiratory disorder	No cardiovascular disorder	rectal prolapse	No Genitourinary disorder	No Musculoskeletal/skin disorder	No Endocrine disorders	No Infection	No Nutritional deficiency	No Storage and/or metabolic disorder	No hematologic disorder	No electrolyte abnormality	No	No	Urban	No AMC	No AMC	No acute Medical complication at presentation	into the unrest	Into Urban
447	Within 100kms	132	>=72months - <144months	Male	Rural	September2023	August 2023	No, there is no wasting	No wasting	No, there is no stunting	No stunting	Fully vaccinated + vaccination uptodate + partially vaccinated	Surgical	Disorders of the abdomen	No CNS disorder	No Respiratory disorder	No cardiovascular disorder	Appendicitis	No Genitourinary disorder	No Musculoskeletal/skin disorder	No Endocrine disorders	No Infection	No Nutritional deficiency	No Storage and/or metabolic disorder	No hematologic disorder	No electrolyte abnormality	No	Yes	Rural	No	Yes	Perofrated appendicitis/abscess	into the unrest	Into Rural
448	Within 100kms	24	>=24months - <72months	Male	Rural	February2024	August 2023	No, there is no wasting	No wasting	No, there is no stunting	No stunting	Fully vaccinated + vaccination uptodate + partially vaccinated	Surgical	Musculoskeletal and skin disorders	No CNS disorder	No Respiratory disorder	No cardiovascular disorder	No disorders of the abdomen	No Genitourinary disorder	degloved scalp wound	No Endocrine disorders	No Infection	No Nutritional deficiency	No Storage and/or metabolic disorder	No hematologic disorder	No electrolyte abnormality	No	No	Rural	No AMC	No AMC	No acute Medical complication at presentation	into the unrest	Into Rural
449	Within 100kms	168	>=144months	Male	Rural	September2023	August 2023	No, there is no wasting	No wasting	No, there is no stunting	No stunting	Fully vaccinated + vaccination uptodate + partially vaccinated	Medical	Genitourinary disorders	No CNS disorder	No Respiratory disorder	No cardiovascular disorder	No disorders of the abdomen	RPGN	No Musculoskeletal/skin disorder	No Endocrine disorders	No Infection	No Nutritional deficiency	No Storage and/or metabolic disorder	No hematologic disorder	No electrolyte abnormality	No	Yes	Rural	No	Yes	AKI	into the unrest	Into Rural
450	Greater than 100kms	4	1 - <12months	Female	Urban	January2024	August 2023	Yes, there is wasting	Severe wasting	Yes, there is stunting	Severe Stunting	Fully vaccinated + vaccination uptodate + partially vaccinated	Surgical	Disorders of the abdomen	No CNS disorder	No Respiratory disorder	No cardiovascular disorder	Intususception	No Genitourinary disorder	No Musculoskeletal/skin disorder	No Endocrine disorders	No Infection	No Nutritional deficiency	No Storage and/or metabolic disorder	No hematologic disorder	No electrolyte abnormality	No	No	Urban	No AMC	No AMC	No acute Medical complication at presentation	into the unrest	Into Urban
451	Greater than 100kms	96	>=72months - <144months	Female	Rural	February2024	August 2023	Yes, there is wasting	Mild wasting	No, there is no stunting	No stunting	Fully vaccinated + vaccination uptodate + partially vaccinated	Surgical	Central nervous system disorder	Traumatic brain injury	No Respiratory disorder	No cardiovascular disorder	No disorders of the abdomen	No Genitourinary disorder	No Musculoskeletal/skin disorder	No Endocrine disorders	No Infection	No Nutritional deficiency	No Storage and/or metabolic disorder	No hematologic disorder	No electrolyte abnormality	No	No	Rural	No AMC	No AMC	No acute Medical complication at presentation	into the unrest	Into Rural
452	Within 100kms	3	1 - <12months	Male	Urban	December2023	August 2023	No, there is no wasting	No wasting	No, there is no stunting	No stunting	Fully vaccinated + vaccination uptodate + partially vaccinated	Medical	Respiratory disorder	No CNS disorder	Pneumonia + RAD	No cardiovascular disorder	No disorders of the abdomen	No Genitourinary disorder	No Musculoskeletal/skin disorder	No Endocrine disorders	Pneumonia	No Nutritional deficiency	No Storage and/or metabolic disorder	No hematologic disorder	No electrolyte abnormality	No	No	Urban	No AMC	No AMC	No acute Medical complication at presentation	into the unrest	Into Urban
453	Greater than 100kms	1	1 - <12months	Male	Rural	September2023	August 2023	No, there is no wasting	No wasting	No, there is no stunting	No stunting	Fully vaccinated + vaccination uptodate + partially vaccinated	Medical	Central nervous system disorder	Pyogenic Meningitis	No Respiratory disorder	No cardiovascular disorder	No disorders of the abdomen	No Genitourinary disorder	No Musculoskeletal/skin disorder	No Endocrine disorders	Meningitis	No Nutritional deficiency	No Storage and/or metabolic disorder	No hematologic disorder	No electrolyte abnormality	No	No	Rural	No AMC	No AMC	No acute Medical complication at presentation	into the unrest	Into Rural
454	Greater than 100kms	12	>=12months - <24months	Female	Rural	February2024	August 2023	No, there is no wasting	No wasting	No, there is no stunting	No stunting	not vaccinated + vaccination status unknown	Surgical	Musculoskeletal and skin disorders	No CNS disorder	No Respiratory disorder	No cardiovascular disorder	No disorders of the abdomen	No Genitourinary disorder	Abscess	No Endocrine disorders	abscess	No Nutritional deficiency	No Storage and/or metabolic disorder	No hematologic disorder	No electrolyte abnormality	No	No	Rural	No AMC	No AMC	No acute Medical complication at presentation	into the unrest	Into Rural
455	Greater than 100kms	14	>=12months - <24months	Male	Urban	October2023	August 2023	No, there is no wasting	No wasting	No, there is no stunting	No stunting	Fully vaccinated + vaccination uptodate + partially vaccinated	Medical	Central nervous system disorder	Pyogenic Meningitis	No Respiratory disorder	No cardiovascular disorder	No disorders of the abdomen	No Genitourinary disorder	No Musculoskeletal/skin disorder	No Endocrine disorders	Meningitis	No Nutritional deficiency	No Storage and/or metabolic disorder	No hematologic disorder	No electrolyte abnormality	No	Yes	Urban	Yes	No	Acute motor deficit	into the unrest	Into Urban
456	Greater than 100kms	120	>=72months - <144months	Female	Urban	October2023	August 2023	No, there is no wasting	No wasting	No, there is no stunting	No stunting	Fully vaccinated + vaccination uptodate + partially vaccinated	Medical	connective tissue disorder	No CNS disorder	No Respiratory disorder	No cardiovascular disorder	No disorders of the abdomen	No Genitourinary disorder	JIA	No Endocrine disorders	No Infection	No Nutritional deficiency	No Storage and/or metabolic disorder	No hematologic disorder	No electrolyte abnormality	No	No	Urban	No AMC	No AMC	No acute Medical complication at presentation	into the unrest	Into Urban
457	Within 100kms	61	>=24months - <72months	Female	Rural	February2024	August 2023	Yes, there is wasting	Mild wasting	No, there is no stunting	No stunting	Fully vaccinated + vaccination uptodate + partially vaccinated	Medical	Respiratory disorder	No CNS disorder	Pneumonia	No cardiovascular disorder	No disorders of the abdomen	No Genitourinary disorder	No Musculoskeletal/skin disorder	No Endocrine disorders	Pneumonia	Macronutrient deficiency	No Storage and/or metabolic disorder	No hematologic disorder	No electrolyte abnormality	No	Yes	Rural	No	Yes	Parapneumonic collection	into the unrest	Into Rural
458	Greater than 100kms	15	>=12months - <24months	Male	Rural	February2024	August 2023	No, there is no wasting	No wasting	No, there is no stunting	No stunting	Fully vaccinated + vaccination uptodate + partially vaccinated	Medical	Cardiovascular disorder	No CNS disorder	No Respiratory disorder	Cyanotic CHD	No disorders of the abdomen	No Genitourinary disorder	No Musculoskeletal/skin disorder	No Endocrine disorders	No Infection	No Nutritional deficiency	No Storage and/or metabolic disorder	No hematologic disorder	No electrolyte abnormality	No	Yes	Rural	No	Yes	CHF	into the unrest	Into Rural
459	Greater than 100kms	9	1 - <12months	Female	Urban	February2024	August 2023	No, there is no wasting	No wasting	No, there is no stunting	No stunting	Fully vaccinated + vaccination uptodate + partially vaccinated	Medical	Mixed	No CNS disorder	Pneumonia + RAD	No cardiovascular disorder	No disorders of the abdomen	No Genitourinary disorder	No Musculoskeletal/skin disorder	No Endocrine disorders	Pneumonia	No Nutritional deficiency	No Storage and/or metabolic disorder	No hematologic disorder	No electrolyte abnormality	No	No	Urban	No AMC	No AMC	No acute Medical complication at presentation	into the unrest	Into Urban
460	Within 100kms	84	>=72months - <144months	Female	Urban	October2023	August 2023	No, there is no wasting	No wasting	No, there is no stunting	No stunting	Fully vaccinated + vaccination uptodate + partially vaccinated	Surgical	Mixed	No CNS disorder	No Respiratory disorder	No cardiovascular disorder	No disorders of the abdomen	No Genitourinary disorder	gangrene	No Endocrine disorders	Sepsis	No Nutritional deficiency	No Storage and/or metabolic disorder	No hematologic disorder	No electrolyte abnormality	No	Yes	Urban	Yes	No	wet gangrene	into the unrest	Into Urban
461	Within 100kms	7	1 - <12months	Male	Urban	November2023	August 2023	No, there is no wasting	No wasting	No, there is no stunting	No stunting	Fully vaccinated + vaccination uptodate + partially vaccinated	Medical	Infectious disorders	No CNS disorder	Pneumonia	No cardiovascular disorder	No disorders of the abdomen	No Genitourinary disorder	No Musculoskeletal/skin disorder	No Endocrine disorders	Pneumonia	No Nutritional deficiency	No Storage and/or metabolic disorder	No hematologic disorder	No electrolyte abnormality	No	No	Urban	No AMC	No AMC	No acute Medical complication at presentation	into the unrest	Into Urban
462	Within 100kms	108	>=72months - <144months	Female	Urban	October2023	August 2023	Yes, there is wasting	Moderate wasting	No, there is no stunting	No stunting	Fully vaccinated + vaccination uptodate + partially vaccinated	Medical	Endocrine disorders	No CNS disorder	No Respiratory disorder	No cardiovascular disorder	No disorders of the abdomen	No Genitourinary disorder	No Musculoskeletal/skin disorder	IDDM	No Infection	No Nutritional deficiency	No Storage and/or metabolic disorder	No hematologic disorder	No electrolyte abnormality	No	No	Urban	No AMC	No AMC	No acute Medical complication at presentation	into the unrest	Into Urban
463	Within 100kms	10	1 - <12months	Female	Rural	November2023	August 2023	No, there is no wasting	No wasting	No, there is no stunting	No stunting	Fully vaccinated + vaccination uptodate + partially vaccinated	Medical	Infectious disorders	No CNS disorder	No Respiratory disorder	No cardiovascular disorder	No disorders of the abdomen	UTI	No Musculoskeletal/skin disorder	No Endocrine disorders	UTI	No Nutritional deficiency	No Storage and/or metabolic disorder	No hematologic disorder	No electrolyte abnormality	No	No	Rural	No AMC	No AMC	No acute Medical complication at presentation	into the unrest	Into Rural
464	Within 100kms	156	>=144months	Female	Rural	October2023	August 2023	Yes, there is wasting	Moderate wasting	No, there is no stunting	No stunting	Fully vaccinated + vaccination uptodate + partially vaccinated	Medical	Infectious disorders	No CNS disorder	Pulmonary tuberculosis	No cardiovascular disorder	No disorders of the abdomen	No Genitourinary disorder	No Musculoskeletal/skin disorder	No Endocrine disorders	Tuberculosis	Macronutrient deficiency	No Storage and/or metabolic disorder	No hematologic disorder	No electrolyte abnormality	No	No	Rural	No AMC	No AMC	No acute Medical complication at presentation	into the unrest	Into Rural
465	Within 100kms	18	>=12months - <24months	Female	Rural	May2023	August 2023	No, there is no wasting	No wasting	No, there is no stunting	No stunting	Fully vaccinated + vaccination uptodate + partially vaccinated	Medical	Respiratory disorder	No CNS disorder	Pneumonia	No cardiovascular disorder	No disorders of the abdomen	No Genitourinary disorder	No Musculoskeletal/skin disorder	No Endocrine disorders	Pneumonia	No Nutritional deficiency	No Storage and/or metabolic disorder	No hematologic disorder	No electrolyte abnormality	No	No	Rural	No AMC	No AMC	No acute Medical complication at presentation	prior to unrest	Pre-Rural
466	Greater than 100kms	10	1 - <12months	Female	Rural	July2023	August 2023	No, there is no wasting	No wasting	No, there is no stunting	No stunting	Fully vaccinated + vaccination uptodate + partially vaccinated	Medical	Respiratory disorder	No CNS disorder	Pneumonia	No cardiovascular disorder	No disorders of the abdomen	No Genitourinary disorder	No Musculoskeletal/skin disorder	No Endocrine disorders	Pneumonia	No Nutritional deficiency	No Storage and/or metabolic disorder	No hematologic disorder	No electrolyte abnormality	No	No	Rural	No AMC	No AMC	No acute Medical complication at presentation	prior to unrest	Pre-Rural
467	Within 100kms	34	>=24months - <72months	Male	Rural	March2023	August 2023	No, there is no wasting	No wasting	No, there is no stunting	No stunting	Fully vaccinated + vaccination uptodate + partially vaccinated	Medical	Cardiovascular disorder	No CNS disorder	No Respiratory disorder	Acyanotic CHD	No disorders of the abdomen	No Genitourinary disorder	No Musculoskeletal/skin disorder	No Endocrine disorders	No Infection	No Nutritional deficiency	No Storage and/or metabolic disorder	No hematologic disorder	No electrolyte abnormality	No	Yes	Rural	No	Yes	CHF	prior to unrest	Pre-Rural
468	Within 100kms	69	>=24months - <72months	Female	Urban	January2023	August 2023	No, there is no wasting	No wasting	No, there is no stunting	No stunting	Fully vaccinated + vaccination uptodate + partially vaccinated	Medical	Endocrine disorders	No CNS disorder	No Respiratory disorder	No cardiovascular disorder	No disorders of the abdomen	No Genitourinary disorder	No Musculoskeletal/skin disorder	IDDM	No Infection	No Nutritional deficiency	No Storage and/or metabolic disorder	No hematologic disorder	No electrolyte abnormality	No	No	Urban	No AMC	No AMC	No acute Medical complication at presentation	prior to unrest	Pre-Urban
469	Within 100kms	10	1 - <12months	Male	Rural	February2023	August 2023	Yes, there is wasting	Moderate wasting	No, there is no stunting	No stunting	Fully vaccinated + vaccination uptodate + partially vaccinated	Medical	Respiratory disorder	No CNS disorder	Pneumonia	No cardiovascular disorder	No disorders of the abdomen	No Genitourinary disorder	No Musculoskeletal/skin disorder	No Endocrine disorders	Pneumonia	Macronutrient deficiency	No Storage and/or metabolic disorder	No hematologic disorder	No electrolyte abnormality	No	No	Rural	No AMC	No AMC	No acute Medical complication at presentation	prior to unrest	Pre-Rural
470	Greater than 100kms	128	>=72months - <144months	Male	Rural	April2023	August 2023	No, there is no wasting	No wasting	No, there is no stunting	No stunting	not vaccinated + vaccination status unknown	Surgical	Central nervous system disorder	Traumatic brain injury	No Respiratory disorder	No cardiovascular disorder	No disorders of the abdomen	No Genitourinary disorder	No Musculoskeletal/skin disorder	No Endocrine disorders	No Infection	No Nutritional deficiency	No Storage and/or metabolic disorder	No hematologic disorder	No electrolyte abnormality	No	No	Rural	No AMC	No AMC	No acute Medical complication at presentation	prior to unrest	Pre-Rural
471	Greater than 100kms	27	>=24months - <72months	Female	Rural	June2023	August 2023	No, there is no wasting	No wasting	No, there is no stunting	No stunting	Fully vaccinated + vaccination uptodate + partially vaccinated	Medical	Genitourinary disorders	No CNS disorder	No Respiratory disorder	No cardiovascular disorder	No disorders of the abdomen	UTI	No Musculoskeletal/skin disorder	No Endocrine disorders	UTI	No Nutritional deficiency	No Storage and/or metabolic disorder	No hematologic disorder	No electrolyte abnormality	No	No	Rural	No AMC	No AMC	No acute Medical complication at presentation	prior to unrest	Pre-Rural
472	Within 100kms	156	>=144months	Male	Rural	July2023	August 2023	No, there is no wasting	No wasting	No, there is no stunting	No stunting	not vaccinated + vaccination status unknown	Surgical	Disorders of the abdomen	No CNS disorder	No Respiratory disorder	No cardiovascular disorder	Appendicitis	No Genitourinary disorder	No Musculoskeletal/skin disorder	No Endocrine disorders	No Infection	No Nutritional deficiency	No Storage and/or metabolic disorder	No hematologic disorder	No electrolyte abnormality	No	No	Rural	No AMC	No AMC	No acute Medical complication at presentation	prior to unrest	Pre-Rural
473	Greater than 100kms	88	>=72months - <144months	Female	Urban	May2023	August 2023	Yes, there is wasting	Mild wasting	Yes, there is stunting	Mild stunting	Fully vaccinated + vaccination uptodate + partially vaccinated	Medical	Cardiovascular disorder	No CNS disorder	No Respiratory disorder	Rheumatic heart diseases	No disorders of the abdomen	No Genitourinary disorder	No Musculoskeletal/skin disorder	No Endocrine disorders	No Infection	No Nutritional deficiency	No Storage and/or metabolic disorder	No hematologic disorder	No electrolyte abnormality	No	Yes	Urban	Yes	No	CHF	prior to unrest	Pre-Urban
474	Within 100kms	10	1 - <12months	Male	Urban	January2023	August 2023	No, there is no wasting	No wasting	No, there is no stunting	No stunting	Fully vaccinated + vaccination uptodate + partially vaccinated	Medical	Respiratory disorder	No CNS disorder	Pneumonia	No cardiovascular disorder	No disorders of the abdomen	No Genitourinary disorder	No Musculoskeletal/skin disorder	No Endocrine disorders	Pneumonia	No Nutritional deficiency	No Storage and/or metabolic disorder	No hematologic disorder	No electrolyte abnormality	No	No	Urban	No AMC	No AMC	No acute Medical complication at presentation	prior to unrest	Pre-Urban
475	Greater than 100kms	22	>=12months - <24months	Male	Urban	March2023	August 2023	No, there is no wasting	No wasting	No, there is no stunting	No stunting	Fully vaccinated + vaccination uptodate + partially vaccinated	Surgical	Disorders of the abdomen	No CNS disorder	No Respiratory disorder	No cardiovascular disorder	Intususception	No Genitourinary disorder	No Musculoskeletal/skin disorder	No Endocrine disorders	No Infection	No Nutritional deficiency	No Storage and/or metabolic disorder	No hematologic disorder	No electrolyte abnormality	No	No	Urban	No AMC	No AMC	No acute Medical complication at presentation	prior to unrest	Pre-Urban
476	Greater than 100kms	4	1 - <12months	Female	Rural	February2023	August 2023	No, there is no wasting	No wasting	No, there is no stunting	No stunting	Fully vaccinated + vaccination uptodate + partially vaccinated	Medical	Respiratory disorder	No CNS disorder	Bronchiolitis	No cardiovascular disorder	No disorders of the abdomen	No Genitourinary disorder	No Musculoskeletal/skin disorder	No Endocrine disorders	No Infection	No Nutritional deficiency	No Storage and/or metabolic disorder	No hematologic disorder	No electrolyte abnormality	No	No	Rural	No AMC	No AMC	No acute Medical complication at presentation	prior to unrest	Pre-Rural
477	Within 100kms	42	>=24months - <72months	Female	Rural	June2023	August 2023	Yes, there is wasting	Severe wasting	Yes, there is stunting	Severe Stunting	Fully vaccinated + vaccination uptodate + partially vaccinated	Medical	Mixed	Pyogenic Meningitis	No Respiratory disorder	No cardiovascular disorder	No disorders of the abdomen	No Genitourinary disorder	No Musculoskeletal/skin disorder	No Endocrine disorders	Meningitis	Macronutrient deficiency	No Storage and/or metabolic disorder	No hematologic disorder	No electrolyte abnormality	No	No	Rural	No AMC	No AMC	No acute Medical complication at presentation	prior to unrest	Pre-Rural
478	Greater than 100kms	11	1 - <12months	Male	Urban	April2023	August 2023	No, there is no wasting	No wasting	No, there is no stunting	No stunting	Fully vaccinated + vaccination uptodate + partially vaccinated	Surgical	Musculoskeletal and skin disorders	No CNS disorder	No Respiratory disorder	No cardiovascular disorder	No disorders of the abdomen	No Genitourinary disorder	Abscess	No Endocrine disorders	abscess	No Nutritional deficiency	No Storage and/or metabolic disorder	No hematologic disorder	No electrolyte abnormality	No	No	Urban	No AMC	No AMC	No acute Medical complication at presentation	prior to unrest	Pre-Urban
479	Within 100kms	11	1 - <12months	Female	Urban	April2023	August 2023	No, there is no wasting	No wasting	No, there is no stunting	No stunting	Fully vaccinated + vaccination uptodate + partially vaccinated	Medical	Infectious disorders	No CNS disorder	No Respiratory disorder	No cardiovascular disorder	No disorders of the abdomen	No Genitourinary disorder	No Musculoskeletal/skin disorder	No Endocrine disorders	Malaria	No Nutritional deficiency	No Storage and/or metabolic disorder	No hematologic disorder	No electrolyte abnormality	No	No	Urban	No AMC	No AMC	No acute Medical complication at presentation	prior to unrest	Pre-Urban
480	Within 100kms	98	>=72months - <144months	Female	Urban	June2023	August 2023	No, there is no wasting	No wasting	No, there is no stunting	No stunting	Fully vaccinated + vaccination uptodate + partially vaccinated	Surgical	Disorders of the abdomen	No CNS disorder	No Respiratory disorder	No cardiovascular disorder	Appendicitis	No Genitourinary disorder	No Musculoskeletal/skin disorder	No Endocrine disorders	No Infection	No Nutritional deficiency	No Storage and/or metabolic disorder	No hematologic disorder	No electrolyte abnormality	No	No	Urban	No AMC	No AMC	No acute Medical complication at presentation	prior to unrest	Pre-Urban
481	Within 100kms	132	>=72months - <144months	Male	Urban	February2023	August 2023	No, there is no wasting	No wasting	No, there is no stunting	No stunting	Fully vaccinated + vaccination uptodate + partially vaccinated	Medical	Endocrine disorders	No CNS disorder	No Respiratory disorder	No cardiovascular disorder	No disorders of the abdomen	No Genitourinary disorder	No Musculoskeletal/skin disorder	IDDM	No Infection	No Nutritional deficiency	No Storage and/or metabolic disorder	No hematologic disorder	No electrolyte abnormality	No	Yes	Urban	Yes	No	DKA	prior to unrest	Pre-Urban
482	Greater than 100kms	15	>=12months - <24months	Female	Urban	March2023	August 2023	No, there is no wasting	No wasting	No, there is no stunting	No stunting	Fully vaccinated + vaccination uptodate + partially vaccinated	Medical	Respiratory disorder	No CNS disorder	Pulmonary tuberculosis	No cardiovascular disorder	No disorders of the abdomen	No Genitourinary disorder	No Musculoskeletal/skin disorder	No Endocrine disorders	Tuberculosis	No Nutritional deficiency	No Storage and/or metabolic disorder	No hematologic disorder	No electrolyte abnormality	No	No	Urban	No AMC	No AMC	No acute Medical complication at presentation	prior to unrest	Pre-Urban
483	Greater than 100kms	14	>=12months - <24months	Male	Rural	May2023	August 2023	No, there is no wasting	No wasting	No, there is no stunting	No stunting	Fully vaccinated + vaccination uptodate + partially vaccinated	Surgical	Central nervous system disorder	Hydrocephalus	No Respiratory disorder	No cardiovascular disorder	No disorders of the abdomen	No Genitourinary disorder	No Musculoskeletal/skin disorder	No Endocrine disorders	No Infection	No Nutritional deficiency	No Storage and/or metabolic disorder	No hematologic disorder	No electrolyte abnormality	No	No	Rural	No AMC	No AMC	No acute Medical complication at presentation	prior to unrest	Pre-Rural
484	Greater than 100kms	68	>=24months - <72months	Female	Rural	January2023	August 2023	No, there is no wasting	No wasting	No, there is no stunting	No stunting	Fully vaccinated + vaccination uptodate + partially vaccinated	Medical	Genitourinary disorders	No CNS disorder	No Respiratory disorder	No cardiovascular disorder	No disorders of the abdomen	Nephrotic syndrome	No Musculoskeletal/skin disorder	No Endocrine disorders	No Infection	No Nutritional deficiency	No Storage and/or metabolic disorder	No hematologic disorder	No electrolyte abnormality	No	No	Rural	No AMC	No AMC	No acute Medical complication at presentation	prior to unrest	Pre-Rural
485	Within 100kms	84	>=72months - <144months	Female	Rural	July2023	August 2023	Yes, there is wasting	Moderate wasting	Yes, there is stunting	Mild stunting	Fully vaccinated + vaccination uptodate + partially vaccinated	Surgical	Musculoskeletal and skin disorders	No CNS disorder	No Respiratory disorder	No cardiovascular disorder	No disorders of the abdomen	No Genitourinary disorder	Fracture	No Endocrine disorders	No Infection	No Nutritional deficiency	No Storage and/or metabolic disorder	No hematologic disorder	No electrolyte abnormality	No	No	Rural	No AMC	No AMC	No acute Medical complication at presentation	prior to unrest	Pre-Rural
486	Within 100kms	9	1 - <12months	Male	Rural	January2023	August 2023	No, there is no wasting	No wasting	No, there is no stunting	No stunting	Fully vaccinated + vaccination uptodate + partially vaccinated	Medical	Respiratory disorder	No CNS disorder	Pneumonia	No cardiovascular disorder	No disorders of the abdomen	No Genitourinary disorder	No Musculoskeletal/skin disorder	No Endocrine disorders	Pneumonia	No Nutritional deficiency	No Storage and/or metabolic disorder	No hematologic disorder	No electrolyte abnormality	No	No	Rural	No AMC	No AMC	No acute Medical complication at presentation	prior to unrest	Pre-Rural
487	Within 100kms	144	>=144months	Female	Rural	March2023	August 2023	No, there is no wasting	No wasting	No, there is no stunting	No stunting	Fully vaccinated + vaccination uptodate + partially vaccinated	Surgical	Disorders of the abdomen	No CNS disorder	No Respiratory disorder	No cardiovascular disorder	Appendicitis	No Genitourinary disorder	No Musculoskeletal/skin disorder	No Endocrine disorders	No Infection	No Nutritional deficiency	No Storage and/or metabolic disorder	No hematologic disorder	No electrolyte abnormality	No	No	Rural	No AMC	No AMC	No acute Medical complication at presentation	prior to unrest	Pre-Rural
488	Greater than 100kms	120	>=72months - <144months	Male	Rural	May2023	August 2023	No, there is no wasting	No wasting	No, there is no stunting	No stunting	Fully vaccinated + vaccination uptodate + partially vaccinated	Medical	Cardiovascular disorder	No CNS disorder	No Respiratory disorder	Rheumatic heart diseases	No disorders of the abdomen	No Genitourinary disorder	No Musculoskeletal/skin disorder	No Endocrine disorders	No Infection	No Nutritional deficiency	No Storage and/or metabolic disorder	No hematologic disorder	No electrolyte abnormality	No	No	Rural	No AMC	No AMC	No acute Medical complication at presentation	prior to unrest	Pre-Rural
489	Within 100kms	28	>=24months - <72months	Male	Urban	April2023	August 2023	No, there is no wasting	No wasting	No, there is no stunting	No stunting	Fully vaccinated + vaccination uptodate + partially vaccinated	Surgical	Genitourinary disorders	No CNS disorder	No Respiratory disorder	No cardiovascular disorder	No disorders of the abdomen	PPV/Inguinal Hernia	No Musculoskeletal/skin disorder	No Endocrine disorders	No Infection	No Nutritional deficiency	No Storage and/or metabolic disorder	No hematologic disorder	No electrolyte abnormality	No	No	Urban	No AMC	No AMC	No acute Medical complication at presentation	prior to unrest	Pre-Urban
490	Greater than 100kms	26	>=24months - <72months	Female	Urban	February2023	August 2023	No, there is no wasting	No wasting	No, there is no stunting	No stunting	Fully vaccinated + vaccination uptodate + partially vaccinated	Medical	Central nervous system disorder	Pyogenic Meningitis	No Respiratory disorder	No cardiovascular disorder	No disorders of the abdomen	No Genitourinary disorder	No Musculoskeletal/skin disorder	No Endocrine disorders	No Infection	No Nutritional deficiency	No Storage and/or metabolic disorder	No hematologic disorder	No electrolyte abnormality	No	Yes	Urban	Yes	No	Brain abscess	prior to unrest	Pre-Urban
491	Greater than 100kms	42	>=24months - <72months	Female	Rural	July2023	August 2023	Yes, there is wasting	Moderate wasting	No, there is no stunting	No stunting	Fully vaccinated + vaccination uptodate + partially vaccinated	Surgical	Disorders of the abdomen	No CNS disorder	No Respiratory disorder	No cardiovascular disorder	ARM/anorectal malformation	No Genitourinary disorder	No Musculoskeletal/skin disorder	No Endocrine disorders	No Infection	No Nutritional deficiency	No Storage and/or metabolic disorder	No hematologic disorder	No electrolyte abnormality	No	No	Rural	No AMC	No AMC	No acute Medical complication at presentation	prior to unrest	Pre-Rural
492	Within 100kms	2	1 - <12months	Male	Rural	June2023	August 2023	No, there is no wasting	No wasting	No, there is no stunting	No stunting	Fully vaccinated + vaccination uptodate + partially vaccinated	Medical	Respiratory disorder	No CNS disorder	Pneumonia	No cardiovascular disorder	No disorders of the abdomen	No Genitourinary disorder	No Musculoskeletal/skin disorder	No Endocrine disorders	Pneumonia	No Nutritional deficiency	No Storage and/or metabolic disorder	No hematologic disorder	No electrolyte abnormality	No	No	Rural	No AMC	No AMC	No acute Medical complication at presentation	prior to unrest	Pre-Rural
493	Greater than 100kms	31	>=24months - <72months	Female	Rural	January2023	August 2023	No, there is no wasting	No wasting	No, there is no stunting	No stunting	Fully vaccinated + vaccination uptodate + partially vaccinated	Medical	Infectious disorders	No CNS disorder	No Respiratory disorder	No cardiovascular disorder	No disorders of the abdomen	No Genitourinary disorder	No Musculoskeletal/skin disorder	No Endocrine disorders	Malaria	No Nutritional deficiency	No Storage and/or metabolic disorder	anemia	No electrolyte abnormality	No	Yes	Rural	No	Yes	severe anemia	prior to unrest	Pre-Rural
494	Greater than 100kms	2	1 - <12months	Male	Urban	February2023	August 2023	No, there is no wasting	No wasting	No, there is no stunting	No stunting	Fully vaccinated + vaccination uptodate + partially vaccinated	Medical	Cardiovascular disorder	No CNS disorder	No Respiratory disorder	Cyanotic CHD	No disorders of the abdomen	No Genitourinary disorder	No Musculoskeletal/skin disorder	No Endocrine disorders	No Infection	No Nutritional deficiency	No Storage and/or metabolic disorder	No hematologic disorder	No electrolyte abnormality	No	No	Urban	No AMC	No AMC	No acute Medical complication at presentation	prior to unrest	Pre-Urban
495	Within 100kms	13	>=12months - <24months	Female	Urban	April2023	August 2023	No, there is no wasting	No wasting	No, there is no stunting	No stunting	Fully vaccinated + vaccination uptodate + partially vaccinated	Medical	Central nervous system disorder	Pyogenic Meningitis	No Respiratory disorder	No cardiovascular disorder	No disorders of the abdomen	No Genitourinary disorder	No Musculoskeletal/skin disorder	No Endocrine disorders	Meningitis	No Nutritional deficiency	No Storage and/or metabolic disorder	No hematologic disorder	No electrolyte abnormality	No	No	Urban	No AMC	No AMC	No acute Medical complication at presentation	prior to unrest	Pre-Urban
496	Within 100kms	17	>=12months - <24months	Female	Rural	March2023	August 2023	Yes, there is wasting	Moderate wasting	Yes, there is stunting	Moderate stunting	Fully vaccinated + vaccination uptodate + partially vaccinated	Medical	Mixed	No CNS disorder	Pneumonia	Acyanotic CHD	No disorders of the abdomen	No Genitourinary disorder	No Musculoskeletal/skin disorder	No Endocrine disorders	Pneumonia	Macronutrient deficiency	No Storage and/or metabolic disorder	No hematologic disorder	No electrolyte abnormality	No	No	Rural	No AMC	No AMC	No acute Medical complication at presentation	prior to unrest	Pre-Rural
497	Greater than 100kms	4	1 - <12months	Male	Urban	July2023	August 2023	No, there is no wasting	No wasting	No, there is no stunting	No stunting	Fully vaccinated + vaccination uptodate + partially vaccinated	Surgical	Disorders of the abdomen	No CNS disorder	No Respiratory disorder	No cardiovascular disorder	Intususception	No Genitourinary disorder	No Musculoskeletal/skin disorder	No Endocrine disorders	No Infection	No Nutritional deficiency	No Storage and/or metabolic disorder	No hematologic disorder	No electrolyte abnormality	No	No	Urban	No AMC	No AMC	No acute Medical complication at presentation	prior to unrest	Pre-Urban
498	Greater than 100kms	168	>=144months	Female	Urban	June2023	August 2023	No, there is no wasting	No wasting	No, there is no stunting	No stunting	not vaccinated + vaccination status unknown	Surgical	Musculoskeletal and skin disorders	No CNS disorder	No Respiratory disorder	No cardiovascular disorder	No disorders of the abdomen	No Genitourinary disorder	Soft tissue hemangioma	No Endocrine disorders	No Infection	No Nutritional deficiency	No Storage and/or metabolic disorder	No hematologic disorder	No electrolyte abnormality	No	No	Urban	No AMC	No AMC	No acute Medical complication at presentation	prior to unrest	Pre-Urban
499	Within 100kms	23	>=12months - <24months	Female	Urban	May2023	August 2023	No, there is no wasting	No wasting	No, there is no stunting	No stunting	Fully vaccinated + vaccination uptodate + partially vaccinated	Medical	Respiratory disorder	No CNS disorder	Pneumonia	No cardiovascular disorder	No disorders of the abdomen	No Genitourinary disorder	No Musculoskeletal/skin disorder	No Endocrine disorders	Pneumonia	No Nutritional deficiency	No Storage and/or metabolic disorder	No hematologic disorder	No electrolyte abnormality	No	No	Urban	No AMC	No AMC	No acute Medical complication at presentation	prior to unrest	Pre-Urban
500	Greater than 100kms	60	>=24months - <72months	Male	Rural	May2023	August 2023	No, there is no wasting	No wasting	No, there is no stunting	No stunting	Fully vaccinated + vaccination uptodate + partially vaccinated	Medical	Infectious disorders	No CNS disorder	No Respiratory disorder	No cardiovascular disorder	No disorders of the abdomen	No Genitourinary disorder	No Musculoskeletal/skin disorder	No Endocrine disorders	Malaria	No Nutritional deficiency	No Storage and/or metabolic disorder	anemia	No electrolyte abnormality	No	Yes	Rural	No	Yes	severe anemia	prior to unrest	Pre-Rural
501	Within 100kms	73	>=24months - <72months	Male	Urban	January2023	August 2023	No, there is no wasting	No wasting	Yes, there is stunting	Mild stunting	Fully vaccinated + vaccination uptodate + partially vaccinated	Surgical	Disorders of the abdomen	No CNS disorder	No Respiratory disorder	No cardiovascular disorder	Appendicitis	No Genitourinary disorder	No Musculoskeletal/skin disorder	No Endocrine disorders	No Infection	No Nutritional deficiency	No Storage and/or metabolic disorder	No hematologic disorder	No electrolyte abnormality	No	No	Urban	No AMC	No AMC	No acute Medical complication at presentation	prior to unrest	Pre-Urban
502	Greater than 100kms	2	1 - <12months	Female	Rural	April2023	August 2023	No, there is no wasting	No wasting	No, there is no stunting	No stunting	Fully vaccinated + vaccination uptodate + partially vaccinated	Medical	Central nervous system disorder	Pyogenic Meningitis	No Respiratory disorder	No cardiovascular disorder	No disorders of the abdomen	No Genitourinary disorder	No Musculoskeletal/skin disorder	No Endocrine disorders	Meningitis	No Nutritional deficiency	No Storage and/or metabolic disorder	No hematologic disorder	No electrolyte abnormality	No	No	Rural	No AMC	No AMC	No acute Medical complication at presentation	prior to unrest	Pre-Rural
503	Greater than 100kms	2	1 - <12months	Female	Rural	July2023	August 2023	No, there is no wasting	No wasting	No, there is no stunting	No stunting	not vaccinated + vaccination status unknown	Medical	Cardiovascular disorder	No CNS disorder	No Respiratory disorder	Cyanotic CHD	No disorders of the abdomen	No Genitourinary disorder	No Musculoskeletal/skin disorder	No Endocrine disorders	No Infection	No Nutritional deficiency	No Storage and/or metabolic disorder	No hematologic disorder	No electrolyte abnormality	No	No	Rural	No AMC	No AMC	No acute Medical complication at presentation	prior to unrest	Pre-Rural
504	Within 100kms	24	>=24months - <72months	Male	Urban	February2023	August 2023	No, there is no wasting	No wasting	No, there is no stunting	No stunting	Fully vaccinated + vaccination uptodate + partially vaccinated	Surgical	Genitourinary disorders	No CNS disorder	No Respiratory disorder	No cardiovascular disorder	No disorders of the abdomen	PPV/Inguinal Hernia	No Musculoskeletal/skin disorder	No Endocrine disorders	No Infection	No Nutritional deficiency	No Storage and/or metabolic disorder	No hematologic disorder	No electrolyte abnormality	No	No	Urban	No AMC	No AMC	No acute Medical complication at presentation	prior to unrest	Pre-Urban
505	Within 100kms	124	>=72months - <144months	Male	Rural	March2023	August 2023	Yes, there is wasting	Moderate wasting	Yes, there is stunting	Mild stunting	Fully vaccinated + vaccination uptodate + partially vaccinated	Medical	Mixed	No CNS disorder	Pulmonary tuberculosis	No cardiovascular disorder	No disorders of the abdomen	No Genitourinary disorder	No Musculoskeletal/skin disorder	No Endocrine disorders	Tuberculosis	Macronutrient deficiency	No Storage and/or metabolic disorder	No hematologic disorder	No electrolyte abnormality	No	No	Rural	No AMC	No AMC	No acute Medical complication at presentation	prior to unrest	Pre-Rural
506	Greater than 100kms	96	>=72months - <144months	Female	Urban	June2023	August 2023	No, there is no wasting	No wasting	No, there is no stunting	No stunting	Fully vaccinated + vaccination uptodate + partially vaccinated	Medical	Cardiovascular disorder	Sydenham's chorea	No Respiratory disorder	Rheumatic heart diseases	No disorders of the abdomen	No Genitourinary disorder	No Musculoskeletal/skin disorder	No Endocrine disorders	No Infection	No Nutritional deficiency	No Storage and/or metabolic disorder	No hematologic disorder	No electrolyte abnormality	No	No	Urban	No AMC	No AMC	No acute Medical complication at presentation	prior to unrest	Pre-Urban
507	Within 100kms	3	1 - <12months	Female	Urban	June2023	August 2023	No, there is no wasting	No wasting	No, there is no stunting	No stunting	Fully vaccinated + vaccination uptodate + partially vaccinated	Medical	Respiratory disorder	No CNS disorder	Pneumonia + Bronchiolitis	No cardiovascular disorder	No disorders of the abdomen	No Genitourinary disorder	No Musculoskeletal/skin disorder	No Endocrine disorders	Pneumonia	No Nutritional deficiency	No Storage and/or metabolic disorder	No hematologic disorder	No electrolyte abnormality	No	No	Urban	No AMC	No AMC	No acute Medical complication at presentation	prior to unrest	Pre-Urban
508	Greater than 100kms	106	>=72months - <144months	Male	Rural	March2023	August 2023	No, there is no wasting	No wasting	No, there is no stunting	No stunting	Fully vaccinated + vaccination uptodate + partially vaccinated	Surgical	Central nervous system disorder	Traumatic brain injury	No Respiratory disorder	No cardiovascular disorder	No disorders of the abdomen	No Genitourinary disorder	No Musculoskeletal/skin disorder	No Endocrine disorders	No Infection	No Nutritional deficiency	No Storage and/or metabolic disorder	No hematologic disorder	No electrolyte abnormality	No	No	Rural	No AMC	No AMC	No acute Medical complication at presentation	prior to unrest	Pre-Rural
509	Within 100kms	23	>=12months - <24months	Male	Rural	January2023	August 2023	No, there is no wasting	No wasting	No, there is no stunting	No stunting	Fully vaccinated + vaccination uptodate + partially vaccinated	Medical	Endocrine disorders	No CNS disorder	No Respiratory disorder	No cardiovascular disorder	No disorders of the abdomen	No Genitourinary disorder	No Musculoskeletal/skin disorder	IDDM	No Infection	No Nutritional deficiency	No Storage and/or metabolic disorder	No hematologic disorder	No electrolyte abnormality	No	Yes	Rural	No	Yes	DKA	prior to unrest	Pre-Rural
510	Greater than 100kms	67	>=24months - <72months	Female	Rural	April2023	August 2023	No, there is no wasting	No wasting	No, there is no stunting	No stunting	Fully vaccinated + vaccination uptodate + partially vaccinated	Medical	Hematologic disorders	No CNS disorder	No Respiratory disorder	No cardiovascular disorder	No disorders of the abdomen	No Genitourinary disorder	No Musculoskeletal/skin disorder	No Endocrine disorders	No Infection	No Nutritional deficiency	No Storage and/or metabolic disorder	ITP	No electrolyte abnormality	No	No	Rural	No AMC	No AMC	No acute Medical complication at presentation	prior to unrest	Pre-Rural
511	Greater than 100kms	98	>=72months - <144months	Female	Urban	July2023	August 2023	Yes, there is wasting	Moderate wasting	Yes, there is stunting	Moderate stunting	Fully vaccinated + vaccination uptodate + partially vaccinated	Medical	Mixed	No CNS disorder	Pneumonia	No cardiovascular disorder	No disorders of the abdomen	No Genitourinary disorder	No Musculoskeletal/skin disorder	No Endocrine disorders	Pneumonia	Macronutrient deficiency	No Storage and/or metabolic disorder	No hematologic disorder	No electrolyte abnormality	No	No	Urban	No AMC	No AMC	No acute Medical complication at presentation	prior to unrest	Pre-Urban
512	Greater than 100kms	11	1 - <12months	Male	Rural	February2023	August 2023	No, there is no wasting	No wasting	No, there is no stunting	No stunting	Fully vaccinated + vaccination uptodate + partially vaccinated	Medical	Central nervous system disorder	Pyogenic Meningitis	No Respiratory disorder	No cardiovascular disorder	No disorders of the abdomen	No Genitourinary disorder	No Musculoskeletal/skin disorder	No Endocrine disorders	Meningitis	No Nutritional deficiency	No Storage and/or metabolic disorder	No hematologic disorder	No electrolyte abnormality	No	No	Rural	No AMC	No AMC	No acute Medical complication at presentation	prior to unrest	Pre-Rural
513	Greater than 100kms	33	>=24months - <72months	Female	Urban	May2023	August 2023	No, there is no wasting	No wasting	No, there is no stunting	No stunting	Fully vaccinated + vaccination uptodate + partially vaccinated	Surgical	Disorders of the abdomen	No CNS disorder	No Respiratory disorder	No cardiovascular disorder	Foreign body swallow	No Genitourinary disorder	No Musculoskeletal/skin disorder	No Endocrine disorders	No Infection	No Nutritional deficiency	No Storage and/or metabolic disorder	No hematologic disorder	No electrolyte abnormality	No	No	Urban	No AMC	No AMC	No acute Medical complication at presentation	prior to unrest	Pre-Urban
514	Within 100kms	17	>=12months - <24months	Male	Urban	May2023	August 2023	No, there is no wasting	No wasting	No, there is no stunting	No stunting	Fully vaccinated + vaccination uptodate + partially vaccinated	Surgical	Disorders of the abdomen	No CNS disorder	No Respiratory disorder	No cardiovascular disorder	Intususception	No Genitourinary disorder	No Musculoskeletal/skin disorder	No Endocrine disorders	No Infection	No Nutritional deficiency	No Storage and/or metabolic disorder	No hematologic disorder	No electrolyte abnormality	No	No	Urban	No AMC	No AMC	No acute Medical complication at presentation	prior to unrest	Pre-Urban
515	Within 100kms	148	>=144months	Female	Rural	June2023	August 2023	Yes, there is wasting	Mild wasting	Yes, there is stunting	Mild stunting	Fully vaccinated + vaccination uptodate + partially vaccinated	Medical	Cardiovascular disorder	No CNS disorder	No Respiratory disorder	Rheumatic heart diseases	No disorders of the abdomen	No Genitourinary disorder	No Musculoskeletal/skin disorder	No Endocrine disorders	No Infection	No Nutritional deficiency	No Storage and/or metabolic disorder	No hematologic disorder	No electrolyte abnormality	No	Yes	Rural	No	Yes	CHF	prior to unrest	Pre-Rural
516	Within 100kms	6	1 - <12months	Female	Rural	January2023	August 2023	No, there is no wasting	No wasting	No, there is no stunting	No stunting	Fully vaccinated + vaccination uptodate + partially vaccinated	Surgical	Disorders of the abdomen	No CNS disorder	No Respiratory disorder	No cardiovascular disorder	ARM/anorectal malformation	No Genitourinary disorder	No Musculoskeletal/skin disorder	No Endocrine disorders	No Infection	No Nutritional deficiency	No Storage and/or metabolic disorder	No hematologic disorder	No electrolyte abnormality	No	No	Rural	No AMC	No AMC	No acute Medical complication at presentation	prior to unrest	Pre-Rural
517	Within 100kms	3	1 - <12months	Male	Urban	April2023	August 2023	No, there is no wasting	No wasting	No, there is no stunting	No stunting	Fully vaccinated + vaccination uptodate + partially vaccinated	Surgical	Disorders of the abdomen	No CNS disorder	No Respiratory disorder	No cardiovascular disorder	HSD/hirschisprung's diseases	No Genitourinary disorder	No Musculoskeletal/skin disorder	No Endocrine disorders	No Infection	No Nutritional deficiency	No Storage and/or metabolic disorder	No hematologic disorder	No electrolyte abnormality	No	No	Urban	No AMC	No AMC	No acute Medical complication at presentation	prior to unrest	Pre-Urban
518	Within 100kms	14	>=12months - <24months	Female	Urban	March2023	August 2023	No, there is no wasting	No wasting	No, there is no stunting	No stunting	Fully vaccinated + vaccination uptodate + partially vaccinated	Medical	Mixed	Pyogenic Meningitis	Pneumonia	No cardiovascular disorder	No disorders of the abdomen	No Genitourinary disorder	No Musculoskeletal/skin disorder	No Endocrine disorders	pneumonia + Meningitis	No Nutritional deficiency	No Storage and/or metabolic disorder	No hematologic disorder	No electrolyte abnormality	No	No	Urban	No AMC	No AMC	No acute Medical complication at presentation	prior to unrest	Pre-Urban
519	Greater than 100kms	16	>=12months - <24months	Male	Rural	February2023	August 2023	No, there is no wasting	No wasting	No, there is no stunting	No stunting	Fully vaccinated + vaccination uptodate + partially vaccinated	Medical	Infectious disorders	No CNS disorder	No Respiratory disorder	No cardiovascular disorder	No disorders of the abdomen	No Genitourinary disorder	No Musculoskeletal/skin disorder	No Endocrine disorders	Sepsis	No Nutritional deficiency	No Storage and/or metabolic disorder	No hematologic disorder	No electrolyte abnormality	No	Yes	Rural	No	Yes	Septic shock	prior to unrest	Pre-Rural
520	Within 100kms	4	1 - <12months	Male	Urban	July2023	August 2023	No, there is no wasting	No wasting	No, there is no stunting	No stunting	not vaccinated + vaccination status unknown	Surgical	Disorders of the abdomen	No CNS disorder	No Respiratory disorder	No cardiovascular disorder	IHPS	No Genitourinary disorder	No Musculoskeletal/skin disorder	No Endocrine disorders	No Infection	No Nutritional deficiency	No Storage and/or metabolic disorder	No hematologic disorder	No electrolyte abnormality	No	No	Urban	No AMC	No AMC	No acute Medical complication at presentation	prior to unrest	Pre-Urban
521	Greater than 100kms	43	>=24months - <72months	Male	Rural	January2023	August 2023	No, there is no wasting	No wasting	No, there is no stunting	No stunting	Fully vaccinated + vaccination uptodate + partially vaccinated	Surgical	Musculoskeletal and skin disorders	No CNS disorder	No Respiratory disorder	No cardiovascular disorder	No disorders of the abdomen	No Genitourinary disorder	Fracture	No Endocrine disorders	No Infection	No Nutritional deficiency	No Storage and/or metabolic disorder	No hematologic disorder	No electrolyte abnormality	No	No	Rural	No AMC	No AMC	No acute Medical complication at presentation	prior to unrest	Pre-Rural
522	Within 100kms	7	1 - <12months	Female	Urban	July2023	August 2023	No, there is no wasting	No wasting	No, there is no stunting	No stunting	Fully vaccinated + vaccination uptodate + partially vaccinated	Medical	Respiratory disorder	No CNS disorder	Pneumonia	No cardiovascular disorder	No disorders of the abdomen	No Genitourinary disorder	No Musculoskeletal/skin disorder	No Endocrine disorders	Pneumonia	No Nutritional deficiency	No Storage and/or metabolic disorder	No hematologic disorder	No electrolyte abnormality	No	No	Urban	No AMC	No AMC	No acute Medical complication at presentation	prior to unrest	Pre-Urban
523	Greater than 100kms	2	1 - <12months	Male	Rural	February2023	August 2023	No, there is no wasting	No wasting	No, there is no stunting	No stunting	not vaccinated + vaccination status unknown	Surgical	Central nervous system disorder	MMC	No Respiratory disorder	No cardiovascular disorder	No disorders of the abdomen	No Genitourinary disorder	No Musculoskeletal/skin disorder	No Endocrine disorders	No Infection	No Nutritional deficiency	No Storage and/or metabolic disorder	No hematologic disorder	No electrolyte abnormality	No	No	Rural	No AMC	No AMC	No acute Medical complication at presentation	prior to unrest	Pre-Rural
524	Greater than 100kms	41	>=24months - <72months	Female	Rural	April2023	August 2023	Yes, there is wasting	Severe wasting	Yes, there is stunting	Severe Stunting	Fully vaccinated + vaccination uptodate + partially vaccinated	Medical	Mixed	Pyogenic Meningitis	No Respiratory disorder	No cardiovascular disorder	No disorders of the abdomen	No Genitourinary disorder	No Musculoskeletal/skin disorder	No Endocrine disorders	Meningitis	Macronutrient deficiency	No Storage and/or metabolic disorder	No hematologic disorder	No electrolyte abnormality	No	No	Rural	No AMC	No AMC	No acute Medical complication at presentation	prior to unrest	Pre-Rural
525	Within 100kms	94	>=72months - <144months	Male	Urban	March2023	August 2023	No, there is no wasting	No wasting	No, there is no stunting	No stunting	Fully vaccinated + vaccination uptodate + partially vaccinated	Surgical	Disorders of the abdomen	No CNS disorder	No Respiratory disorder	No cardiovascular disorder	Appendicitis	No Genitourinary disorder	No Musculoskeletal/skin disorder	No Endocrine disorders	No Infection	No Nutritional deficiency	No Storage and/or metabolic disorder	No hematologic disorder	No electrolyte abnormality	No	No	Urban	No AMC	No AMC	No acute Medical complication at presentation	prior to unrest	Pre-Urban
526	Greater than 100kms	156	>=144months	Female	Rural	June2023	August 2023	No, there is no wasting	No wasting	No, there is no stunting	No stunting	not vaccinated + vaccination status unknown	Medical	Cardiovascular disorder	Sydenham's chorea	No Respiratory disorder	Rheumatic heart diseases	No disorders of the abdomen	No Genitourinary disorder	No Musculoskeletal/skin disorder	No Endocrine disorders	No Infection	No Nutritional deficiency	No Storage and/or metabolic disorder	No hematologic disorder	No electrolyte abnormality	No	No	Rural	No AMC	No AMC	No acute Medical complication at presentation	prior to unrest	Pre-Rural
527	Greater than 100kms	2	1 - <12months	Male	Urban	May2023	August 2023	No, there is no wasting	No wasting	No, there is no stunting	No stunting	not vaccinated + vaccination status unknown	Surgical	Central nervous system disorder	Hydrocephalus	No Respiratory disorder	No cardiovascular disorder	No disorders of the abdomen	No Genitourinary disorder	No Musculoskeletal/skin disorder	No Endocrine disorders	No Infection	No Nutritional deficiency	No Storage and/or metabolic disorder	No hematologic disorder	No electrolyte abnormality	No	No	Urban	No AMC	No AMC	No acute Medical complication at presentation	prior to unrest	Pre-Urban
528	Greater than 100kms	78	>=72months - <144months	Female	Urban	January2023	August 2023	No, there is no wasting	No wasting	No, there is no stunting	No stunting	Fully vaccinated + vaccination uptodate + partially vaccinated	Medical	Respiratory disorder	No CNS disorder	Pertusis	No cardiovascular disorder	No disorders of the abdomen	No Genitourinary disorder	No Musculoskeletal/skin disorder	No Endocrine disorders	Tuberculosis	No Nutritional deficiency	No Storage and/or metabolic disorder	No hematologic disorder	No electrolyte abnormality	No	No	Urban	No AMC	No AMC	No acute Medical complication at presentation	prior to unrest	Pre-Urban
529	Within 100kms	18	>=12months - <24months	Female	Rural	April2023	August 2023	No, there is no wasting	No wasting	No, there is no stunting	No stunting	Fully vaccinated + vaccination uptodate + partially vaccinated	Medical	Central nervous system disorder	Pyogenic Meningitis	No Respiratory disorder	No cardiovascular disorder	No disorders of the abdomen	No Genitourinary disorder	No Musculoskeletal/skin disorder	No Endocrine disorders	Meningitis	No Nutritional deficiency	No Storage and/or metabolic disorder	No hematologic disorder	No electrolyte abnormality	No	Yes	Rural	No	Yes	Acute motor deficit	prior to unrest	Pre-Rural
530	Within 100kms	9	1 - <12months	Male	Urban	July2023	August 2023	No, there is no wasting	No wasting	No, there is no stunting	No stunting	Fully vaccinated + vaccination uptodate + partially vaccinated	Surgical	Musculoskeletal and skin disorders	No CNS disorder	No Respiratory disorder	No cardiovascular disorder	No disorders of the abdomen	No Genitourinary disorder	No Musculoskeletal/skin disorder	No Endocrine disorders	wet gangrene	No Nutritional deficiency	No Storage and/or metabolic disorder	No hematologic disorder	No electrolyte abnormality	No	No	Urban	No AMC	No AMC	No acute Medical complication at presentation	prior to unrest	Pre-Urban
531	Greater than 100kms	28	>=24months - <72months	Male	Rural	February2023	August 2023	Yes, there is wasting	Moderate wasting	No, there is no stunting	No stunting	Fully vaccinated + vaccination uptodate + partially vaccinated	Surgical	Genitourinary disorders	No CNS disorder	No Respiratory disorder	No cardiovascular disorder	No disorders of the abdomen	Undescended testis	No Musculoskeletal/skin disorder	No Endocrine disorders	No Infection	No Nutritional deficiency	No Storage and/or metabolic disorder	No hematologic disorder	No electrolyte abnormality	No	No	Rural	No AMC	No AMC	No acute Medical complication at presentation	prior to unrest	Pre-Rural
532	Greater than 100kms	152	>=144months	Female	Rural	June2023	August 2023	No, there is no wasting	No wasting	No, there is no stunting	No stunting	Fully vaccinated + vaccination uptodate + partially vaccinated	Medical	Cardiovascular disorder	No CNS disorder	No Respiratory disorder	Rheumatic heart diseases	No disorders of the abdomen	No Genitourinary disorder	No Musculoskeletal/skin disorder	No Endocrine disorders	No Infection	No Nutritional deficiency	No Storage and/or metabolic disorder	No hematologic disorder	No electrolyte abnormality	No	No	Rural	No AMC	No AMC	No acute Medical complication at presentation	prior to unrest	Pre-Rural
533	Within 100kms	19	>=12months - <24months	Male	Rural	December2023	August 2023	No, there is no wasting	No wasting	No, there is no stunting	No stunting	Fully vaccinated + vaccination uptodate + partially vaccinated	Medical	Respiratory disorder	No CNS disorder	Pneumonia	No cardiovascular disorder	No disorders of the abdomen	No Genitourinary disorder	No Musculoskeletal/skin disorder	No Endocrine disorders	Pneumonia	No Nutritional deficiency	No Storage and/or metabolic disorder	No hematologic disorder	No electrolyte abnormality	No	Yes	Rural	No	Yes	Parapneumonic collection	into the unrest	Into Rural
534	Greater than 100kms	11	1 - <12months	Female	Rural	February2024	August 2023	No, there is no wasting	No wasting	No, there is no stunting	No stunting	Fully vaccinated + vaccination uptodate + partially vaccinated	Medical	Respiratory disorder	No CNS disorder	Pneumonia	No cardiovascular disorder	No disorders of the abdomen	No Genitourinary disorder	No Musculoskeletal/skin disorder	No Endocrine disorders	Pneumonia	No Nutritional deficiency	No Storage and/or metabolic disorder	No hematologic disorder	No electrolyte abnormality	No	No	Rural	No AMC	No AMC	No acute Medical complication at presentation	into the unrest	Into Rural
535	Within 100kms	35	>=24months - <72months	Male	Rural	October2023	August 2023	No, there is no wasting	No wasting	No, there is no stunting	No stunting	Fully vaccinated + vaccination uptodate + partially vaccinated	Medical	Cardiovascular disorder	No CNS disorder	No Respiratory disorder	Acyanotic CHD	No disorders of the abdomen	No Genitourinary disorder	No Musculoskeletal/skin disorder	No Endocrine disorders	Infective endocarditis	No Nutritional deficiency	No Storage and/or metabolic disorder	No hematologic disorder	No electrolyte abnormality	No	Yes	Rural	No	Yes	Infective endocarditis	into the unrest	Into Rural
536	Within 100kms	70	>=24months - <72months	Female	Rural	August2023	August 2023	No, there is no wasting	No wasting	No, there is no stunting	No stunting	Fully vaccinated + vaccination uptodate + partially vaccinated	Medical	Endocrine disorders	No CNS disorder	No Respiratory disorder	No cardiovascular disorder	No disorders of the abdomen	No Genitourinary disorder	No Musculoskeletal/skin disorder	IDDM	No Infection	No Nutritional deficiency	No Storage and/or metabolic disorder	No hematologic disorder	No electrolyte abnormality	No	Yes	Rural	No	Yes	DKA	into the unrest	Into Rural
537	Greater than 100kms	11	1 - <12months	Male	Rural	September2023	August 2023	Yes, there is wasting	Moderate wasting	No, there is no stunting	No stunting	Fully vaccinated + vaccination uptodate + partially vaccinated	Medical	Mixed	No CNS disorder	Pneumonia	No cardiovascular disorder	No disorders of the abdomen	No Genitourinary disorder	No Musculoskeletal/skin disorder	No Endocrine disorders	pneumonia + pericarditis	Macronutrient deficiency	No Storage and/or metabolic disorder	No hematologic disorder	No electrolyte abnormality	No	Yes	Rural	No	Yes	Septic shock	into the unrest	Into Rural
538	Greater than 100kms	130	>=72months - <144months	Female	Rural	November2023	August 2023	No, there is no wasting	No wasting	No, there is no stunting	No stunting	not vaccinated + vaccination status unknown	Surgical	Central nervous system disorder	Traumatic brain injury	No Respiratory disorder	No cardiovascular disorder	No disorders of the abdomen	No Genitourinary disorder	No Musculoskeletal/skin disorder	No Endocrine disorders	No Infection	No Nutritional deficiency	No Storage and/or metabolic disorder	No hematologic disorder	No electrolyte abnormality	No	No	Rural	No AMC	No AMC	No acute Medical complication at presentation	into the unrest	Into Rural
539	Greater than 100kms	28	>=24months - <72months	Female	Rural	January2024	August 2023	No, there is no wasting	No wasting	No, there is no stunting	No stunting	Fully vaccinated + vaccination uptodate + partially vaccinated	Medical	Genitourinary disorders	No CNS disorder	No Respiratory disorder	No cardiovascular disorder	No disorders of the abdomen	UTI	No Musculoskeletal/skin disorder	No Endocrine disorders	UTI	No Nutritional deficiency	No Storage and/or metabolic disorder	No hematologic disorder	No electrolyte abnormality	No	Yes	Rural	No	Yes	perinephric abscess	into the unrest	Into Rural
540	Greater than 100kms	154	>=144months	Male	Rural	February2024	August 2023	No, there is no wasting	No wasting	No, there is no stunting	No stunting	not vaccinated + vaccination status unknown	Surgical	Disorders of the abdomen	No CNS disorder	No Respiratory disorder	No cardiovascular disorder	Appendicitis	No Genitourinary disorder	No Musculoskeletal/skin disorder	No Endocrine disorders	No Infection	No Nutritional deficiency	No Storage and/or metabolic disorder	No hematologic disorder	No electrolyte abnormality	No	Yes	Rural	No	Yes	Perofrated appendicitis/abscess	into the unrest	Into Rural
541	Greater than 100kms	4	1 - <12months	Female	Urban	December2023	August 2023	Yes, there is wasting	Mild wasting	Yes, there is stunting	Mild stunting	Fully vaccinated + vaccination uptodate + partially vaccinated	Medical	Mixed	No CNS disorder	No Respiratory disorder	Rheumatic heart diseases	No disorders of the abdomen	No Genitourinary disorder	No Musculoskeletal/skin disorder	No Endocrine disorders	No Infection	No Nutritional deficiency	No Storage and/or metabolic disorder	No hematologic disorder	No electrolyte abnormality	No	No	Urban	No AMC	No AMC	No acute Medical complication at presentation	into the unrest	Into Urban
542	Within 100kms	9	1 - <12months	Male	Rural	August2023	August 2023	No, there is no wasting	No wasting	No, there is no stunting	No stunting	Fully vaccinated + vaccination uptodate + partially vaccinated	Medical	Respiratory disorder	No CNS disorder	Pneumonia	No cardiovascular disorder	No disorders of the abdomen	No Genitourinary disorder	No Musculoskeletal/skin disorder	No Endocrine disorders	Pneumonia	No Nutritional deficiency	No Storage and/or metabolic disorder	No hematologic disorder	No electrolyte abnormality	No	Yes	Rural	No	Yes	Air leak syndrome	into the unrest	Into Rural
543	Greater than 100kms	21	>=12months - <24months	Male	Rural	October2023	August 2023	No, there is no wasting	No wasting	No, there is no stunting	No stunting	Fully vaccinated + vaccination uptodate + partially vaccinated	Surgical	Disorders of the abdomen	No CNS disorder	No Respiratory disorder	No cardiovascular disorder	Intususception	No Genitourinary disorder	No Musculoskeletal/skin disorder	No Endocrine disorders	No Infection	No Nutritional deficiency	No Storage and/or metabolic disorder	No hematologic disorder	No electrolyte abnormality	No	Yes	Rural	No	Yes	Gangrenous intususception	into the unrest	Into Rural
544	Greater than 100kms	3	1 - <12months	Female	Rural	September2023	August 2023	No, there is no wasting	No wasting	No, there is no stunting	No stunting	Fully vaccinated + vaccination uptodate + partially vaccinated	Medical	Respiratory disorder	No CNS disorder	Bronchiolitis	No cardiovascular disorder	No disorders of the abdomen	No Genitourinary disorder	No Musculoskeletal/skin disorder	No Endocrine disorders	No Infection	No Nutritional deficiency	No Storage and/or metabolic disorder	No hematologic disorder	No electrolyte abnormality	No	No	Rural	No AMC	No AMC	No acute Medical complication at presentation	into the unrest	Into Rural
545	Within 100kms	40	>=24months - <72months	Female	Rural	January2024	August 2023	Yes, there is wasting	Severe wasting	Yes, there is stunting	Severe Stunting	Fully vaccinated + vaccination uptodate + partially vaccinated	Medical	Mixed	Pyogenic Meningitis	No Respiratory disorder	No cardiovascular disorder	No disorders of the abdomen	No Genitourinary disorder	No Musculoskeletal/skin disorder	No Endocrine disorders	Meningitis	Macronutrient deficiency	No Storage and/or metabolic disorder	No hematologic disorder	No electrolyte abnormality	No	Yes	Rural	No	Yes	Status epilepticus	into the unrest	Into Rural
546	Greater than 100kms	10	1 - <12months	Male	Rural	November2023	August 2023	No, there is no wasting	No wasting	No, there is no stunting	No stunting	Fully vaccinated + vaccination uptodate + partially vaccinated	Surgical	Musculoskeletal and skin disorders	No CNS disorder	No Respiratory disorder	No cardiovascular disorder	No disorders of the abdomen	No Genitourinary disorder	Abscess	No Endocrine disorders	abscess	No Nutritional deficiency	No Storage and/or metabolic disorder	No hematologic disorder	No electrolyte abnormality	No	No	Rural	No AMC	No AMC	No acute Medical complication at presentation	into the unrest	Into Rural
547	Within 100kms	11	1 - <12months	Female	Rural	November2023	August 2023	No, there is no wasting	No wasting	No, there is no stunting	No stunting	Fully vaccinated + vaccination uptodate + partially vaccinated	Medical	Infectious disorders	No CNS disorder	No Respiratory disorder	No cardiovascular disorder	No disorders of the abdomen	No Genitourinary disorder	No Musculoskeletal/skin disorder	No Endocrine disorders	Malaria	No Nutritional deficiency	No Storage and/or metabolic disorder	anemia	No electrolyte abnormality	No	Yes	Rural	No	Yes	severe anemia	into the unrest	Into Rural
548	Greater than 100kms	99	>=72months - <144months	Female	Rural	January2024	August 2023	No, there is no wasting	No wasting	No, there is no stunting	No stunting	Fully vaccinated + vaccination uptodate + partially vaccinated	Surgical	Disorders of the abdomen	No CNS disorder	No Respiratory disorder	No cardiovascular disorder	Appendicitis	No Genitourinary disorder	No Musculoskeletal/skin disorder	No Endocrine disorders	No Infection	No Nutritional deficiency	No Storage and/or metabolic disorder	No hematologic disorder	No electrolyte abnormality	No	Yes	Rural	No	Yes	Perofrated appendicitis/abscess	into the unrest	Into Rural
549	Within 100kms	131	>=72months - <144months	Male	Urban	September2023	August 2023	No, there is no wasting	No wasting	No, there is no stunting	No stunting	Fully vaccinated + vaccination uptodate + partially vaccinated	Medical	Endocrine disorders	No CNS disorder	No Respiratory disorder	No cardiovascular disorder	No disorders of the abdomen	No Genitourinary disorder	No Musculoskeletal/skin disorder	IDDM	No Infection	No Nutritional deficiency	No Storage and/or metabolic disorder	No hematologic disorder	No electrolyte abnormality	No	Yes	Urban	Yes	No	DKA	into the unrest	Into Urban
550	Greater than 100kms	16	>=12months - <24months	Female	Urban	October2023	August 2023	No, there is no wasting	No wasting	No, there is no stunting	No stunting	Fully vaccinated + vaccination uptodate + partially vaccinated	Medical	Respiratory disorder	No CNS disorder	Pulmonary tuberculosis	No cardiovascular disorder	No disorders of the abdomen	No Genitourinary disorder	No Musculoskeletal/skin disorder	No Endocrine disorders	Tuberculosis	No Nutritional deficiency	No Storage and/or metabolic disorder	No hematologic disorder	No electrolyte abnormality	No	No	Urban	No AMC	No AMC	No acute Medical complication at presentation	into the unrest	Into Urban
551	Greater than 100kms	13	>=12months - <24months	Male	Rural	December2023	August 2023	No, there is no wasting	No wasting	No, there is no stunting	No stunting	Fully vaccinated + vaccination uptodate + partially vaccinated	Surgical	Central nervous system disorder	Hydrocephalus	No Respiratory disorder	No cardiovascular disorder	No disorders of the abdomen	No Genitourinary disorder	No Musculoskeletal/skin disorder	No Endocrine disorders	No Infection	No Nutritional deficiency	No Storage and/or metabolic disorder	No hematologic disorder	No electrolyte abnormality	No	Yes	Rural	No	Yes	Increased ICP	into the unrest	Into Rural
552	Greater than 100kms	60	>=24months - <72months	Female	Rural	August2023	August 2023	No, there is no wasting	No wasting	No, there is no stunting	No stunting	Fully vaccinated + vaccination uptodate + partially vaccinated	Medical	Genitourinary disorders	No CNS disorder	No Respiratory disorder	No cardiovascular disorder	No disorders of the abdomen	Nephrotic syndrome	No Musculoskeletal/skin disorder	No Endocrine disorders	No Infection	No Nutritional deficiency	No Storage and/or metabolic disorder	No hematologic disorder	No electrolyte abnormality	No	No	Rural	No AMC	No AMC	No acute Medical complication at presentation	into the unrest	Into Rural
553	Within 100kms	86	>=72months - <144months	Female	Rural	February2024	August 2023	Yes, there is wasting	Moderate wasting	Yes, there is stunting	Mild stunting	Fully vaccinated + vaccination uptodate + partially vaccinated	Surgical	Musculoskeletal and skin disorders	No CNS disorder	No Respiratory disorder	No cardiovascular disorder	No disorders of the abdomen	No Genitourinary disorder	Fracture	No Endocrine disorders	No Infection	No Nutritional deficiency	No Storage and/or metabolic disorder	No hematologic disorder	No electrolyte abnormality	No	Yes	Rural	No	Yes	DVT/deep vein thrombosis	into the unrest	Into Rural
554	Within 100kms	10	1 - <12months	Male	Rural	August2023	August 2023	No, there is no wasting	No wasting	No, there is no stunting	No stunting	Fully vaccinated + vaccination uptodate + partially vaccinated	Medical	Respiratory disorder	No CNS disorder	Pneumonia	No cardiovascular disorder	No disorders of the abdomen	No Genitourinary disorder	No Musculoskeletal/skin disorder	No Endocrine disorders	Pneumonia	No Nutritional deficiency	No Storage and/or metabolic disorder	No hematologic disorder	No electrolyte abnormality	No	No	Rural	No AMC	No AMC	No acute Medical complication at presentation	into the unrest	Into Rural
555	Within 100kms	146	>=144months	Female	Rural	October2023	August 2023	No, there is no wasting	No wasting	No, there is no stunting	No stunting	Fully vaccinated + vaccination uptodate + partially vaccinated	Surgical	Disorders of the abdomen	No CNS disorder	No Respiratory disorder	No cardiovascular disorder	Appendicitis	No Genitourinary disorder	No Musculoskeletal/skin disorder	No Endocrine disorders	No Infection	No Nutritional deficiency	No Storage and/or metabolic disorder	No hematologic disorder	No electrolyte abnormality	No	Yes	Rural	No	Yes	Perofrated appendicitis/abscess	into the unrest	Into Rural
556	Within 100kms	123	>=72months - <144months	Male	Rural	December2023	August 2023	No, there is no wasting	No wasting	No, there is no stunting	No stunting	Fully vaccinated + vaccination uptodate + partially vaccinated	Medical	Cardiovascular disorder	No CNS disorder	No Respiratory disorder	Rheumatic heart diseases	No disorders of the abdomen	No Genitourinary disorder	No Musculoskeletal/skin disorder	No Endocrine disorders	No Infection	No Nutritional deficiency	No Storage and/or metabolic disorder	No hematologic disorder	No electrolyte abnormality	No	Yes	Rural	No	Yes	Infective endocarditis	into the unrest	Into Rural
557	Greater than 100kms	31	>=24months - <72months	Male	Rural	November2023	August 2023	No, there is no wasting	No wasting	No, there is no stunting	No stunting	Fully vaccinated + vaccination uptodate + partially vaccinated	Surgical	Genitourinary disorders	No CNS disorder	No Respiratory disorder	No cardiovascular disorder	No disorders of the abdomen	PPV/Inguinal Hernia	No Musculoskeletal/skin disorder	No Endocrine disorders	No Infection	No Nutritional deficiency	No Storage and/or metabolic disorder	No hematologic disorder	No electrolyte abnormality	No	Yes	Rural	No	Yes	Incarcerated Right Inguinal hernia	into the unrest	Into Rural
558	Greater than 100kms	29	>=24months - <72months	Female	Urban	September2023	August 2023	No, there is no wasting	No wasting	No, there is no stunting	No stunting	Fully vaccinated + vaccination uptodate + partially vaccinated	Medical	Central nervous system disorder	Pyogenic Meningitis	No Respiratory disorder	No cardiovascular disorder	No disorders of the abdomen	No Genitourinary disorder	No Musculoskeletal/skin disorder	No Endocrine disorders	Meningitis	No Nutritional deficiency	No Storage and/or metabolic disorder	No hematologic disorder	No electrolyte abnormality	No	Yes	Urban	Yes	No	Septic shock	into the unrest	Into Urban
559	Greater than 100kms	40	>=24months - <72months	Female	Rural	February2024	August 2023	Yes, there is wasting	Moderate wasting	No, there is no stunting	No stunting	Fully vaccinated + vaccination uptodate + partially vaccinated	Surgical	Disorders of the abdomen	No CNS disorder	No Respiratory disorder	No cardiovascular disorder	ARM/anorectal malformation	No Genitourinary disorder	No Musculoskeletal/skin disorder	No Endocrine disorders	No Infection	No Nutritional deficiency	No Storage and/or metabolic disorder	No hematologic disorder	No electrolyte abnormality	No	No	Rural	No AMC	No AMC	No acute Medical complication at presentation	into the unrest	Into Rural
560	Within 100kms	3	1 - <12months	Male	Rural	January2024	August 2023	No, there is no wasting	No wasting	No, there is no stunting	No stunting	Fully vaccinated + vaccination uptodate + partially vaccinated	Medical	Respiratory disorder	No CNS disorder	Pneumonia	No cardiovascular disorder	No disorders of the abdomen	No Genitourinary disorder	No Musculoskeletal/skin disorder	No Endocrine disorders	Pneumonia	No Nutritional deficiency	No Storage and/or metabolic disorder	No hematologic disorder	No electrolyte abnormality	No	Yes	Rural	No	Yes	Sepsis	into the unrest	Into Rural
561	Greater than 100kms	27	>=24months - <72months	Female	Rural	August2023	August 2023	No, there is no wasting	No wasting	No, there is no stunting	No stunting	Fully vaccinated + vaccination uptodate + partially vaccinated	Medical	Infectious disorders	No CNS disorder	No Respiratory disorder	No cardiovascular disorder	No disorders of the abdomen	No Genitourinary disorder	No Musculoskeletal/skin disorder	No Endocrine disorders	Malaria	No Nutritional deficiency	No Storage and/or metabolic disorder	anemia	No electrolyte abnormality	No	Yes	Rural	No	Yes	severe anemia	into the unrest	Into Rural
562	Greater than 100kms	3	1 - <12months	Male	Urban	September2023	August 2023	No, there is no wasting	No wasting	No, there is no stunting	No stunting	Fully vaccinated + vaccination uptodate + partially vaccinated	Medical	Cardiovascular disorder	No CNS disorder	No Respiratory disorder	Cyanotic CHD	No disorders of the abdomen	No Genitourinary disorder	No Musculoskeletal/skin disorder	No Endocrine disorders	No Infection	No Nutritional deficiency	No Storage and/or metabolic disorder	No hematologic disorder	No electrolyte abnormality	No	No	Urban	No AMC	No AMC	No acute Medical complication at presentation	into the unrest	Into Urban
563	Within 100kms	14	>=12months - <24months	Female	Rural	November2023	August 2023	No, there is no wasting	No wasting	No, there is no stunting	No stunting	Fully vaccinated + vaccination uptodate + partially vaccinated	Medical	Central nervous system disorder	Pyogenic Meningitis	No Respiratory disorder	No cardiovascular disorder	No disorders of the abdomen	No Genitourinary disorder	No Musculoskeletal/skin disorder	No Endocrine disorders	Meningitis	No Nutritional deficiency	No Storage and/or metabolic disorder	No hematologic disorder	No electrolyte abnormality	No	No	Rural	No AMC	No AMC	No acute Medical complication at presentation	into the unrest	Into Rural
564	Within 100kms	21	>=12months - <24months	Female	Rural	October2023	August 2023	Yes, there is wasting	Moderate wasting	Yes, there is stunting	Moderate stunting	Fully vaccinated + vaccination uptodate + partially vaccinated	Medical	Mixed	No CNS disorder	Pneumonia	Acyanotic CHD	No disorders of the abdomen	No Genitourinary disorder	No Musculoskeletal/skin disorder	No Endocrine disorders	Pneumonia	Macronutrient deficiency	No Storage and/or metabolic disorder	No hematologic disorder	No electrolyte abnormality	No	Yes	Rural	No	Yes	Infective endocarditis	into the unrest	Into Rural
565	Within 100kms	6	1 - <12months	Male	Urban	February2024	August 2023	No, there is no wasting	No wasting	No, there is no stunting	No stunting	Fully vaccinated + vaccination uptodate + partially vaccinated	Surgical	Disorders of the abdomen	No CNS disorder	No Respiratory disorder	No cardiovascular disorder	Intususception	No Genitourinary disorder	No Musculoskeletal/skin disorder	No Endocrine disorders	No Infection	No Nutritional deficiency	No Storage and/or metabolic disorder	No hematologic disorder	No electrolyte abnormality	No	Yes	Urban	Yes	No	Gangrenous intususception	into the unrest	Into Urban
566	Greater than 100kms	159	>=144months	Female	Rural	January2024	August 2023	No, there is no wasting	No wasting	No, there is no stunting	No stunting	not vaccinated + vaccination status unknown	Surgical	Musculoskeletal and skin disorders	No CNS disorder	No Respiratory disorder	No cardiovascular disorder	No disorders of the abdomen	No Genitourinary disorder	Soft tissue hemangioma	No Endocrine disorders	No Infection	No Nutritional deficiency	No Storage and/or metabolic disorder	No hematologic disorder	No electrolyte abnormality	No	No	Rural	No AMC	No AMC	No acute Medical complication at presentation	into the unrest	Into Rural
567	Within 100kms	20	>=12months - <24months	Female	Urban	December2023	August 2023	No, there is no wasting	No wasting	No, there is no stunting	No stunting	Fully vaccinated + vaccination uptodate + partially vaccinated	Medical	Respiratory disorder	No CNS disorder	Pneumonia	No cardiovascular disorder	No disorders of the abdomen	No Genitourinary disorder	No Musculoskeletal/skin disorder	No Endocrine disorders	Pneumonia	No Nutritional deficiency	No Storage and/or metabolic disorder	No hematologic disorder	No electrolyte abnormality	No	Yes	Urban	Yes	No	Parapneumonic collection	into the unrest	Into Urban
568	Within 100kms	64	>=24months - <72months	Male	Rural	December2023	August 2023	No, there is no wasting	No wasting	No, there is no stunting	No stunting	Fully vaccinated + vaccination uptodate + partially vaccinated	Medical	Infectious disorders	No CNS disorder	No Respiratory disorder	No cardiovascular disorder	No disorders of the abdomen	No Genitourinary disorder	No Musculoskeletal/skin disorder	No Endocrine disorders	Malaria	No Nutritional deficiency	acidosis	anemia	No electrolyte abnormality	No	Yes	Rural	No	Yes	Metabolic acidosis	into the unrest	Into Rural
569	Within 100kms	75	>=24months - <72months	Male	Rural	August2023	August 2023	No, there is no wasting	No wasting	Yes, there is stunting	Mild stunting	Fully vaccinated + vaccination uptodate + partially vaccinated	Surgical	Disorders of the abdomen	No CNS disorder	No Respiratory disorder	No cardiovascular disorder	Appendicitis	No Genitourinary disorder	No Musculoskeletal/skin disorder	No Endocrine disorders	No Infection	No Nutritional deficiency	No Storage and/or metabolic disorder	No hematologic disorder	No electrolyte abnormality	No	Yes	Rural	No	Yes	Perofrated appendicitis/abscess	into the unrest	Into Rural
570	Greater than 100kms	1	1 - <12months	Female	Rural	November2023	August 2023	No, there is no wasting	No wasting	No, there is no stunting	No stunting	Fully vaccinated + vaccination uptodate + partially vaccinated	Medical	Central nervous system disorder	Pyogenic Meningitis	No Respiratory disorder	No cardiovascular disorder	No disorders of the abdomen	No Genitourinary disorder	No Musculoskeletal/skin disorder	No Endocrine disorders	Meningitis	No Nutritional deficiency	No Storage and/or metabolic disorder	No hematologic disorder	No electrolyte abnormality	No	Yes	Rural	No	Yes	Hydrocephalus	into the unrest	Into Rural
571	Greater than 100kms	2	1 - <12months	Female	Rural	February2024	August 2023	No, there is no wasting	No wasting	No, there is no stunting	No stunting	not vaccinated + vaccination status unknown	Medical	Cardiovascular disorder	No CNS disorder	No Respiratory disorder	Cyanotic CHD	No disorders of the abdomen	No Genitourinary disorder	No Musculoskeletal/skin disorder	No Endocrine disorders	No Infection	No Nutritional deficiency	No Storage and/or metabolic disorder	No hematologic disorder	No electrolyte abnormality	No	No	Rural	No AMC	No AMC	No acute Medical complication at presentation	into the unrest	Into Rural
572	Within 100kms	25	>=24months - <72months	Male	Urban	September2023	August 2023	No, there is no wasting	No wasting	No, there is no stunting	No stunting	Fully vaccinated + vaccination uptodate + partially vaccinated	Surgical	Genitourinary disorders	No CNS disorder	No Respiratory disorder	No cardiovascular disorder	No disorders of the abdomen	PPV/Inguinal Hernia	No Musculoskeletal/skin disorder	No Endocrine disorders	No Infection	No Nutritional deficiency	No Storage and/or metabolic disorder	No hematologic disorder	No electrolyte abnormality	No	No	Urban	No AMC	No AMC	No acute Medical complication at presentation	into the unrest	Into Urban
573	Greater than 100kms	120	>=72months - <144months	Male	Rural	October2023	August 2023	Yes, there is wasting	Moderate wasting	Yes, there is stunting	Mild stunting	Fully vaccinated + vaccination uptodate + partially vaccinated	Medical	Infectious disorders	No CNS disorder	Pulmonary tuberculosis	No cardiovascular disorder	No disorders of the abdomen	No Genitourinary disorder	No Musculoskeletal/skin disorder	No Endocrine disorders	Tuberculosis	Macronutrient deficiency	No Storage and/or metabolic disorder	No hematologic disorder	No electrolyte abnormality	No	Yes	Rural	No	Yes	parapneumonic and pericardial collection	into the unrest	Into Rural
574	Greater than 100kms	98	>=72months - <144months	Female	Rural	January2024	August 2023	No, there is no wasting	No wasting	No, there is no stunting	No stunting	Fully vaccinated + vaccination uptodate + partially vaccinated	Medical	Cardiovascular disorder	Sydenham's chorea	No Respiratory disorder	Rheumatic heart diseases	No disorders of the abdomen	No Genitourinary disorder	No Musculoskeletal/skin disorder	No Endocrine disorders	No Infection	No Nutritional deficiency	No Storage and/or metabolic disorder	No hematologic disorder	No electrolyte abnormality	No	Yes	Rural	No	Yes	CHF	into the unrest	Into Rural
575	Within 100kms	4	1 - <12months	Female	Rural	January2024	August 2023	No, there is no wasting	No wasting	No, there is no stunting	No stunting	Fully vaccinated + vaccination uptodate + partially vaccinated	Medical	Respiratory disorder	No CNS disorder	Pneumonia + Bronchiolitis	No cardiovascular disorder	No disorders of the abdomen	No Genitourinary disorder	No Musculoskeletal/skin disorder	No Endocrine disorders	Pneumonia	No Nutritional deficiency	No Storage and/or metabolic disorder	No hematologic disorder	No electrolyte abnormality	No	No	Rural	No AMC	No AMC	No acute Medical complication at presentation	into the unrest	Into Rural
576	Greater than 100kms	104	>=72months - <144months	Male	Rural	October2023	August 2023	No, there is no wasting	No wasting	No, there is no stunting	No stunting	Fully vaccinated + vaccination uptodate + partially vaccinated	Surgical	Central nervous system disorder	Traumatic brain injury	No Respiratory disorder	No cardiovascular disorder	No disorders of the abdomen	No Genitourinary disorder	No Musculoskeletal/skin disorder	No Endocrine disorders	No Infection	No Nutritional deficiency	No Storage and/or metabolic disorder	No hematologic disorder	No electrolyte abnormality	No	No	Rural	No AMC	No AMC	No acute Medical complication at presentation	into the unrest	Into Rural
577	Within 100kms	21	>=12months - <24months	Male	Rural	August2023	August 2023	No, there is no wasting	No wasting	No, there is no stunting	No stunting	Fully vaccinated + vaccination uptodate + partially vaccinated	Medical	Endocrine disorders	No CNS disorder	No Respiratory disorder	No cardiovascular disorder	No disorders of the abdomen	No Genitourinary disorder	No Musculoskeletal/skin disorder	IDDM	No Infection	No Nutritional deficiency	No Storage and/or metabolic disorder	No hematologic disorder	No electrolyte abnormality	No	Yes	Rural	No	Yes	DKA	into the unrest	Into Rural
578	Greater than 100kms	65	>=24months - <72months	Female	Rural	November2023	August 2023	No, there is no wasting	No wasting	No, there is no stunting	No stunting	Fully vaccinated + vaccination uptodate + partially vaccinated	Medical	Hematologic disorders	No CNS disorder	No Respiratory disorder	No cardiovascular disorder	No disorders of the abdomen	No Genitourinary disorder	No Musculoskeletal/skin disorder	No Endocrine disorders	No Infection	No Nutritional deficiency	No Storage and/or metabolic disorder	ITP	No electrolyte abnormality	No	Yes	Rural	No	Yes	severe anemia	into the unrest	Into Rural
579	Greater than 100kms	100	>=72months - <144months	Female	Urban	February2024	August 2023	Yes, there is wasting	Moderate wasting	Yes, there is stunting	Moderate stunting	Fully vaccinated + vaccination uptodate + partially vaccinated	Medical	Mixed	No CNS disorder	Pneumonia	No cardiovascular disorder	No disorders of the abdomen	No Genitourinary disorder	No Musculoskeletal/skin disorder	No Endocrine disorders	Pneumonia	Macronutrient deficiency	No Storage and/or metabolic disorder	No hematologic disorder	No electrolyte abnormality	No	Yes	Urban	Yes	No	Parapneumonic collection	into the unrest	Into Urban
580	Greater than 100kms	10	1 - <12months	Male	Rural	September2023	August 2023	No, there is no wasting	No wasting	No, there is no stunting	No stunting	Fully vaccinated + vaccination uptodate + partially vaccinated	Medical	Central nervous system disorder	Pyogenic Meningitis	No Respiratory disorder	No cardiovascular disorder	No disorders of the abdomen	No Genitourinary disorder	No Musculoskeletal/skin disorder	No Endocrine disorders	Meningitis	No Nutritional deficiency	No Storage and/or metabolic disorder	No hematologic disorder	No electrolyte abnormality	No	Yes	Rural	No	Yes	Ventriculitis	into the unrest	Into Rural
581	Greater than 100kms	36	>=24months - <72months	Female	Urban	December2023	August 2023	No, there is no wasting	No wasting	No, there is no stunting	No stunting	Fully vaccinated + vaccination uptodate + partially vaccinated	Surgical	Disorders of the abdomen	No CNS disorder	No Respiratory disorder	No cardiovascular disorder	Foreign body swallow	No Genitourinary disorder	No Musculoskeletal/skin disorder	No Endocrine disorders	No Infection	No Nutritional deficiency	No Storage and/or metabolic disorder	No hematologic disorder	No electrolyte abnormality	No	No	Urban	No AMC	No AMC	No acute Medical complication at presentation	into the unrest	Into Urban
582	Within 100kms	20	>=12months - <24months	Male	Urban	December2023	August 2023	No, there is no wasting	No wasting	No, there is no stunting	No stunting	Fully vaccinated + vaccination uptodate + partially vaccinated	Surgical	Disorders of the abdomen	No CNS disorder	No Respiratory disorder	No cardiovascular disorder	Intususception	No Genitourinary disorder	No Musculoskeletal/skin disorder	No Endocrine disorders	No Infection	No Nutritional deficiency	No Storage and/or metabolic disorder	No hematologic disorder	No electrolyte abnormality	No	Yes	Urban	Yes	No	Gangrenous intususception	into the unrest	Into Urban
583	Within 100kms	145	>=144months	Female	Rural	January2024	August 2023	Yes, there is wasting	Mild wasting	Yes, there is stunting	Mild stunting	Fully vaccinated + vaccination uptodate + partially vaccinated	Medical	Cardiovascular disorder	No CNS disorder	No Respiratory disorder	Rheumatic heart diseases	No disorders of the abdomen	No Genitourinary disorder	No Musculoskeletal/skin disorder	No Endocrine disorders	No Infection	No Nutritional deficiency	No Storage and/or metabolic disorder	No hematologic disorder	No electrolyte abnormality	No	Yes	Rural	No	Yes	CHF	into the unrest	Into Rural
584	Within 100kms	8	1 - <12months	Female	Rural	August2023	August 2023	No, there is no wasting	No wasting	No, there is no stunting	No stunting	Fully vaccinated + vaccination uptodate + partially vaccinated	Surgical	Disorders of the abdomen	No CNS disorder	No Respiratory disorder	No cardiovascular disorder	ARM/anorectal malformation	No Genitourinary disorder	No Musculoskeletal/skin disorder	No Endocrine disorders	No Infection	No Nutritional deficiency	No Storage and/or metabolic disorder	No hematologic disorder	No electrolyte abnormality	No	Yes	Rural	No	Yes	Paralytic ileious	into the unrest	Into Rural
585	Within 100kms	1	1 - <12months	Male	Rural	November2023	August 2023	No, there is no wasting	No wasting	No, there is no stunting	No stunting	Fully vaccinated + vaccination uptodate + partially vaccinated	Surgical	Disorders of the abdomen	No CNS disorder	No Respiratory disorder	No cardiovascular disorder	HSD/hirschisprung's diseases	No Genitourinary disorder	No Musculoskeletal/skin disorder	No Endocrine disorders	No Infection	No Nutritional deficiency	No Storage and/or metabolic disorder	No hematologic disorder	No electrolyte abnormality	No	No	Rural	No AMC	No AMC	No acute Medical complication at presentation	into the unrest	Into Rural
586	Within 100kms	14	>=12months - <24months	Female	Urban	October2023	August 2023	No, there is no wasting	No wasting	No, there is no stunting	No stunting	Fully vaccinated + vaccination uptodate + partially vaccinated	Medical	Mixed	Pyogenic Meningitis	Pneumonia	No cardiovascular disorder	No disorders of the abdomen	No Genitourinary disorder	No Musculoskeletal/skin disorder	No Endocrine disorders	pneumonia + Meningitis	No Nutritional deficiency	No Storage and/or metabolic disorder	No hematologic disorder	No electrolyte abnormality	No	Yes	Urban	Yes	No	Pyogenic meningitis	into the unrest	Into Urban
587	Greater than 100kms	16	>=12months - <24months	Male	Rural	September2023	August 2023	No, there is no wasting	No wasting	No, there is no stunting	No stunting	Fully vaccinated + vaccination uptodate + partially vaccinated	Medical	Infectious disorders	No CNS disorder	No Respiratory disorder	No cardiovascular disorder	No disorders of the abdomen	No Genitourinary disorder	No Musculoskeletal/skin disorder	No Endocrine disorders	Sepsis	No Nutritional deficiency	No Storage and/or metabolic disorder	No hematologic disorder	No electrolyte abnormality	No	Yes	Rural	No	Yes	Paralytic ileious	into the unrest	Into Rural
588	Within 100kms	4	1 - <12months	Male	Urban	February2024	August 2023	No, there is no wasting	No wasting	No, there is no stunting	No stunting	not vaccinated + vaccination status unknown	Surgical	Disorders of the abdomen	No CNS disorder	No Respiratory disorder	No cardiovascular disorder	IHPS	No Genitourinary disorder	No Musculoskeletal/skin disorder	No Endocrine disorders	No Infection	No Nutritional deficiency	No Storage and/or metabolic disorder	No hematologic disorder	No electrolyte abnormality	No	Yes	Urban	Yes	No	Electrolyte derrangement	into the unrest	Into Urban
589	Greater than 100kms	41	>=24months - <72months	Male	Rural	August2023	August 2023	No, there is no wasting	No wasting	No, there is no stunting	No stunting	Fully vaccinated + vaccination uptodate + partially vaccinated	Surgical	Musculoskeletal and skin disorders	No CNS disorder	No Respiratory disorder	No cardiovascular disorder	No disorders of the abdomen	No Genitourinary disorder	Fracture	No Endocrine disorders	No Infection	No Nutritional deficiency	No Storage and/or metabolic disorder	No hematologic disorder	No electrolyte abnormality	No	No	Rural	No AMC	No AMC	No acute Medical complication at presentation	into the unrest	Into Rural
590	Within 100kms	9	1 - <12months	Female	Urban	February2024	August 2023	No, there is no wasting	No wasting	No, there is no stunting	No stunting	Fully vaccinated + vaccination uptodate + partially vaccinated	Medical	Respiratory disorder	No CNS disorder	Pneumonia	No cardiovascular disorder	No disorders of the abdomen	No Genitourinary disorder	No Musculoskeletal/skin disorder	No Endocrine disorders	Pneumonia	No Nutritional deficiency	No Storage and/or metabolic disorder	No hematologic disorder	No electrolyte abnormality	No	No	Urban	No AMC	No AMC	No acute Medical complication at presentation	into the unrest	Into Urban
591	Greater than 100kms	3	1 - <12months	Female	Rural	September2023	August 2023	No, there is no wasting	No wasting	No, there is no stunting	No stunting	not vaccinated + vaccination status unknown	Surgical	Central nervous system disorder	MMC	No Respiratory disorder	No cardiovascular disorder	No disorders of the abdomen	No Genitourinary disorder	No Musculoskeletal/skin disorder	No Endocrine disorders	No Infection	No Nutritional deficiency	No Storage and/or metabolic disorder	No hematologic disorder	No electrolyte abnormality	No	No	Rural	No AMC	No AMC	No acute Medical complication at presentation	into the unrest	Into Rural
592	Greater than 100kms	40	>=24months - <72months	Male	Rural	November2023	August 2023	Yes, there is wasting	Severe wasting	Yes, there is stunting	Severe Stunting	Fully vaccinated + vaccination uptodate + partially vaccinated	Medical	Mixed	Pyogenic Meningitis	No Respiratory disorder	No cardiovascular disorder	No disorders of the abdomen	No Genitourinary disorder	No Musculoskeletal/skin disorder	No Endocrine disorders	Meningitis	Macronutrient deficiency	No Storage and/or metabolic disorder	No hematologic disorder	No electrolyte abnormality	No	Yes	Rural	No	Yes	Septic shock	into the unrest	Into Rural
593	Within 100kms	92	>=72months - <144months	Male	Urban	October2023	August 2023	No, there is no wasting	No wasting	No, there is no stunting	No stunting	Fully vaccinated + vaccination uptodate + partially vaccinated	Surgical	Disorders of the abdomen	No CNS disorder	No Respiratory disorder	No cardiovascular disorder	Appendicitis	No Genitourinary disorder	No Musculoskeletal/skin disorder	No Endocrine disorders	No Infection	No Nutritional deficiency	No Storage and/or metabolic disorder	No hematologic disorder	No electrolyte abnormality	No	Yes	Urban	Yes	No	Perofrated appendicitis/abscess	into the unrest	Into Urban
594	Greater than 100kms	158	>=144months	Female	Rural	January2024	August 2023	No, there is no wasting	No wasting	No, there is no stunting	No stunting	not vaccinated + vaccination status unknown	Medical	Cardiovascular disorder	Sydenham's chorea	No Respiratory disorder	Rheumatic heart diseases	No disorders of the abdomen	No Genitourinary disorder	No Musculoskeletal/skin disorder	No Endocrine disorders	No Infection	No Nutritional deficiency	No Storage and/or metabolic disorder	No hematologic disorder	No electrolyte abnormality	No	Yes	Rural	No	Yes	CHF	into the unrest	Into Rural
595	Greater than 100kms	3	1 - <12months	Male	Urban	December2023	August 2023	No, there is no wasting	No wasting	No, there is no stunting	No stunting	not vaccinated + vaccination status unknown	Surgical	Central nervous system disorder	Hydrocephalus	No Respiratory disorder	No cardiovascular disorder	No disorders of the abdomen	No Genitourinary disorder	No Musculoskeletal/skin disorder	No Endocrine disorders	No Infection	No Nutritional deficiency	No Storage and/or metabolic disorder	No hematologic disorder	No electrolyte abnormality	No	Yes	Urban	Yes	No	Increased ICP	into the unrest	Into Urban
596	Greater than 100kms	80	>=72months - <144months	Female	Rural	August2023	August 2023	No, there is no wasting	No wasting	No, there is no stunting	No stunting	Fully vaccinated + vaccination uptodate + partially vaccinated	Medical	Respiratory disorder	No CNS disorder	Pneumonia	No cardiovascular disorder	No disorders of the abdomen	No Genitourinary disorder	No Musculoskeletal/skin disorder	No Endocrine disorders	Pneumonia	No Nutritional deficiency	No Storage and/or metabolic disorder	No hematologic disorder	No electrolyte abnormality	No	No	Rural	No AMC	No AMC	No acute Medical complication at presentation	into the unrest	Into Rural
597	Within 100kms	16	>=12months - <24months	Female	Rural	November2023	August 2023	No, there is no wasting	No wasting	No, there is no stunting	No stunting	Fully vaccinated + vaccination uptodate + partially vaccinated	Medical	Central nervous system disorder	Pyogenic Meningitis	No Respiratory disorder	No cardiovascular disorder	No disorders of the abdomen	No Genitourinary disorder	No Musculoskeletal/skin disorder	No Endocrine disorders	Meningitis	No Nutritional deficiency	No Storage and/or metabolic disorder	No hematologic disorder	No electrolyte abnormality	No	Yes	Rural	No	Yes	SIADH Secretion	into the unrest	Into Rural
598	Within 100kms	11	1 - <12months	Male	Urban	February2024	August 2023	No, there is no wasting	No wasting	No, there is no stunting	No stunting	Fully vaccinated + vaccination uptodate + partially vaccinated	Surgical	Musculoskeletal and skin disorders	No CNS disorder	No Respiratory disorder	No cardiovascular disorder	No disorders of the abdomen	No Genitourinary disorder	No Musculoskeletal/skin disorder	No Endocrine disorders	wet gangrene	No Nutritional deficiency	No Storage and/or metabolic disorder	No hematologic disorder	No electrolyte abnormality	No	Yes	Urban	Yes	No	wet gangrene	into the unrest	Into Urban
599	Greater than 100kms	26	>=24months - <72months	Male	Rural	September2023	August 2023	Yes, there is wasting	Moderate wasting	No, there is no stunting	No stunting	Fully vaccinated + vaccination uptodate + partially vaccinated	Surgical	Genitourinary disorders	No CNS disorder	No Respiratory disorder	No cardiovascular disorder	No disorders of the abdomen	Undescended testis	No Musculoskeletal/skin disorder	No Endocrine disorders	No Infection	No Nutritional deficiency	No Storage and/or metabolic disorder	No hematologic disorder	No electrolyte abnormality	No	No	Rural	No AMC	No AMC	No acute Medical complication at presentation	into the unrest	Into Rural
600	Greater than 100kms	150	>=144months	Female	Rural	January2024	August 2023	No, there is no wasting	No wasting	No, there is no stunting	No stunting	Fully vaccinated + vaccination uptodate + partially vaccinated	Medical	Cardiovascular disorder	No CNS disorder	No Respiratory disorder	Rheumatic heart diseases	No disorders of the abdomen	No Genitourinary disorder	No Musculoskeletal/skin disorder	No Endocrine disorders	No Infection	No Nutritional deficiency	No Storage and/or metabolic disorder	No hematologic disorder	No electrolyte abnormality	No	Yes	Rural	No	Yes	CHF	into the unrest	Into Rural
601	Greater than 100kms	1	1 - <12months	Female	Rural	September2023	August 2023	No, there is no wasting	No wasting	No, there is no stunting	No stunting	not vaccinated + vaccination status unknown	Surgical	Central nervous system disorder	MMC	No Respiratory disorder	No cardiovascular disorder	No disorders of the abdomen	No Genitourinary disorder	No Musculoskeletal/skin disorder	No Endocrine disorders	Sepsis	No Nutritional deficiency	No Storage and/or metabolic disorder	No hematologic disorder	No electrolyte abnormality	No	Yes	Rural	No	Yes	Sepsis	into the unrest	Into Rural
602	Within 100kms	2	1 - <12months	Male	Urban	July2023	August 2023	Yes, there is wasting	Moderate wasting	Yes, there is stunting	Moderate stunting	Fully vaccinated + vaccination uptodate + partially vaccinated	Medical	Infectious disorders	No CNS disorder	No Respiratory disorder	No cardiovascular disorder	No disorders of the abdomen	No Genitourinary disorder	No Musculoskeletal/skin disorder	No Endocrine disorders	Sepsis	Macronutrient deficiency	No Storage and/or metabolic disorder	No hematologic disorder	No electrolyte abnormality	No	Yes	Urban	Yes	No	Status epilepticus	prior to unrest	Pre-Urban
603	Greater than 100kms	7	1 - <12months	Male	Rural	February2024	August 2023	No, there is no wasting	No wasting	No, there is no stunting	No stunting	Fully vaccinated + vaccination uptodate + partially vaccinated	Surgical	Genitourinary disorders	No CNS disorder	No Respiratory disorder	No cardiovascular disorder	No disorders of the abdomen	Post circumcision phymosis	No Musculoskeletal/skin disorder	No Endocrine disorders	No Infection	No Nutritional deficiency	No Storage and/or metabolic disorder	No hematologic disorder	No electrolyte abnormality	No	Yes	Rural	No	Yes	post circumcision phimosis	into the unrest	Into Rural
604	Greater than 100kms	144	>=144months	Female	Urban	February2023	August 2023	No, there is no wasting	No wasting	No, there is no stunting	No stunting	Fully vaccinated + vaccination uptodate + partially vaccinated	Surgical	Disorders of the abdomen	No CNS disorder	No Respiratory disorder	No cardiovascular disorder	Foreign body swallow	No Genitourinary disorder	No Musculoskeletal/skin disorder	No Endocrine disorders	No Infection	No Nutritional deficiency	No Storage and/or metabolic disorder	No hematologic disorder	No electrolyte abnormality	No	No	Urban	No AMC	No AMC	No acute Medical complication at presentation	prior to unrest	Pre-Urban
605	Within 100kms	30	>=24months - <72months	Male	Urban	February2024	August 2023	Yes, there is wasting	Severe wasting	Yes, there is stunting	Moderate stunting	Fully vaccinated + vaccination uptodate + partially vaccinated	Surgical	Mixed	No CNS disorder	No Respiratory disorder	No cardiovascular disorder	No disorders of the abdomen	No Genitourinary disorder	burn	No Endocrine disorders	Infected burn	Macronutrient deficiency	No Storage and/or metabolic disorder	No hematologic disorder	No electrolyte abnormality	No	Yes	Urban	Yes	No	Infected burn	into the unrest	Into Urban
606	Greater than 100kms	3	1 - <12months	Female	Urban	January2024	August 2023	Yes, there is wasting	Severe wasting	No, there is no stunting	No stunting	Fully vaccinated + vaccination uptodate + partially vaccinated	Surgical	Disorders of the abdomen	No CNS disorder	No Respiratory disorder	No cardiovascular disorder	ARM/anorectal malformation	No Genitourinary disorder	No Musculoskeletal/skin disorder	No Endocrine disorders	No Infection	Macronutrient deficiency	No Storage and/or metabolic disorder	No hematologic disorder	No electrolyte abnormality	No	No	Urban	No AMC	No AMC	No acute Medical complication at presentation	into the unrest	Into Urban
607	Within 100kms	6	1 - <12months	Female	Urban	January2024	August 2023	No, there is no wasting	No wasting	No, there is no stunting	No stunting	Fully vaccinated + vaccination uptodate + partially vaccinated	Medical	Respiratory disorder	No CNS disorder	Hyperactive air way diseases/Asthma	No cardiovascular disorder	No disorders of the abdomen	No Genitourinary disorder	No Musculoskeletal/skin disorder	No Endocrine disorders	No Infection	No Nutritional deficiency	No Storage and/or metabolic disorder	No hematologic disorder	No electrolyte abnormality	No	No	Urban	No AMC	No AMC	No acute Medical complication at presentation	into the unrest	Into Urban
608	Within 100kms	4	1 - <12months	Male	Urban	February2024	August 2023	No, there is no wasting	No wasting	No, there is no stunting	No stunting	Fully vaccinated + vaccination uptodate + partially vaccinated	Surgical	Musculoskeletal and skin disorders	No CNS disorder	No Respiratory disorder	No cardiovascular disorder	No disorders of the abdomen	No Genitourinary disorder	Abscess	No Endocrine disorders	abscess	No Nutritional deficiency	No Storage and/or metabolic disorder	No hematologic disorder	22	No	No	Urban	No AMC	No AMC	No acute Medical complication at presentation	into the unrest	Into Urban
609	Within 100kms	1	1 - <12months	Male	Urban	November2023	August 2023	No, there is no wasting	No wasting	No, there is no stunting	No stunting	Fully vaccinated + vaccination uptodate + partially vaccinated	Surgical	Disorders of the abdomen	No CNS disorder	No Respiratory disorder	No cardiovascular disorder	HSD/hirschisprung's diseases	No Genitourinary disorder	No Musculoskeletal/skin disorder	No Endocrine disorders	No Infection	No Nutritional deficiency	No Storage and/or metabolic disorder	No hematologic disorder	No electrolyte abnormality	No	No	Urban	No AMC	No AMC	No acute Medical complication at presentation	into the unrest	Into Urban
610	Greater than 100kms	12	>=12months - <24months	Male	Rural	February2024	August 2023	No, there is no wasting	No wasting	No, there is no stunting	No stunting	Fully vaccinated + vaccination uptodate + partially vaccinated	Medical	Central nervous system disorder	Pyogenic Meningitis	No Respiratory disorder	No cardiovascular disorder	No disorders of the abdomen	No Genitourinary disorder	No Musculoskeletal/skin disorder	No Endocrine disorders	Meningitis	No Nutritional deficiency	No Storage and/or metabolic disorder	No hematologic disorder	No electrolyte abnormality	No	Yes	Rural	No	Yes	Subdural collection	into the unrest	Into Rural
611	Greater than 100kms	8	1 - <12months	Female	Rural	January2024	August 2023	No, there is no wasting	No wasting	No, there is no stunting	No stunting	Fully vaccinated + vaccination uptodate + partially vaccinated	Surgical	Musculoskeletal and skin disorders	No CNS disorder	No Respiratory disorder	No cardiovascular disorder	No disorders of the abdomen	No Genitourinary disorder	Abscess	No Endocrine disorders	abscess	No Nutritional deficiency	No Storage and/or metabolic disorder	No hematologic disorder	No electrolyte abnormality	No	No	Rural	No AMC	No AMC	No acute Medical complication at presentation	into the unrest	Into Rural
612	Within 100kms	84	>=72months - <144months	Female	Rural	January2024	August 2023	No, there is no wasting	No wasting	No, there is no stunting	No stunting	Fully vaccinated + vaccination uptodate + partially vaccinated	Surgical	Respiratory disorder	No CNS disorder	upper airway acquired anomalies	No cardiovascular disorder	No disorders of the abdomen	No Genitourinary disorder	No Musculoskeletal/skin disorder	No Endocrine disorders	No Infection	No Nutritional deficiency	No Storage and/or metabolic disorder	No hematologic disorder	No electrolyte abnormality	No	Yes	Rural	No	Yes	Upper airway obstruction secondary to Bacterial thrachitis	into the unrest	Into Rural
613	Greater than 100kms	110	>=72months - <144months	Male	Rural	August2023	August 2023	No, there is no wasting	No wasting	No, there is no stunting	No stunting	Fully vaccinated + vaccination uptodate + partially vaccinated	Surgical	Central nervous system disorder	Traumatic brain injury	No Respiratory disorder	No cardiovascular disorder	No disorders of the abdomen	No Genitourinary disorder	No Musculoskeletal/skin disorder	No Endocrine disorders	No Infection	No Nutritional deficiency	No Storage and/or metabolic disorder	No hematologic disorder	No electrolyte abnormality	No	No	Rural	No AMC	No AMC	No acute Medical complication at presentation	into the unrest	Into Rural
614	Within 100kms	72	>=72months - <144months	Male	Urban	June2023	August 2023	No, there is no wasting	No wasting	No, there is no stunting	No stunting	Fully vaccinated + vaccination uptodate + partially vaccinated	Medical	Cardiovascular disorder	No CNS disorder	No Respiratory disorder	Rheumatic heart diseases	No disorders of the abdomen	No Genitourinary disorder	No Musculoskeletal/skin disorder	No Endocrine disorders	No Infection	No Nutritional deficiency	No Storage and/or metabolic disorder	No hematologic disorder	No electrolyte abnormality	No	No	Urban	No AMC	No AMC	No acute Medical complication at presentation	prior to unrest	Pre-Urban
615	Within 100kms	6	1 - <12months	Female	Rural	February2023	August 2023	Yes, there is wasting	Moderate wasting	No, there is no stunting	No stunting	Fully vaccinated + vaccination uptodate + partially vaccinated	Medical	Central nervous system disorder	Status epilepticus	No Respiratory disorder	No cardiovascular disorder	No disorders of the abdomen	No Genitourinary disorder	No Musculoskeletal/skin disorder	No Endocrine disorders	No Infection	Macronutrient deficiency	No Storage and/or metabolic disorder	No hematologic disorder	No electrolyte abnormality	No	No	Rural	No AMC	No AMC	No acute Medical complication at presentation	prior to unrest	Pre-Rural
616	Within 100kms	8	1 - <12months	Female	Rural	January2023	August 2023	No, there is no wasting	No wasting	No, there is no stunting	No stunting	Fully vaccinated + vaccination uptodate + partially vaccinated	Surgical	Mixed	No CNS disorder	Pneumonia + RAD	No cardiovascular disorder	No disorders of the abdomen	No Genitourinary disorder	No Musculoskeletal/skin disorder	No Endocrine disorders	Pneumonia	No Nutritional deficiency	No Storage and/or metabolic disorder	No hematologic disorder	No electrolyte abnormality	No	No	Rural	No AMC	No AMC	No acute Medical complication at presentation	prior to unrest	Pre-Rural
617	Within 100kms	1	1 - <12months	Male	Urban	June2023	August 2023	Yes, there is wasting	Moderate wasting	No, there is no stunting	No stunting	Fully vaccinated + vaccination uptodate + partially vaccinated	Medical	Respiratory disorder	No CNS disorder	Pneumonia	No cardiovascular disorder	No disorders of the abdomen	No Genitourinary disorder	No Musculoskeletal/skin disorder	No Endocrine disorders	Pneumonia	No Nutritional deficiency	No Storage and/or metabolic disorder	No hematologic disorder	No electrolyte abnormality	No	No	Urban	No AMC	No AMC	No acute Medical complication at presentation	prior to unrest	Pre-Urban
618	Within 100kms	156	>=144months	Female	Urban	June2023	August 2023	No, there is no wasting	No wasting	No, there is no stunting	No stunting	Fully vaccinated + vaccination uptodate + partially vaccinated	Medical	Respiratory disorder	No CNS disorder	ARDS	No cardiovascular disorder	No disorders of the abdomen	No Genitourinary disorder	No Musculoskeletal/skin disorder	No Endocrine disorders	No Infection	No Nutritional deficiency	No Storage and/or metabolic disorder	No hematologic disorder	No electrolyte abnormality	No	No	Urban	No AMC	No AMC	No acute Medical complication at presentation	prior to unrest	Pre-Urban
619	Greater than 100kms	34	>=24months - <72months	Female	Urban	January2023	August 2023	No, there is no wasting	No wasting	No, there is no stunting	No stunting	Fully vaccinated + vaccination uptodate + partially vaccinated	Medical	Infectious disorders	No CNS disorder	No Respiratory disorder	No cardiovascular disorder	No disorders of the abdomen	No Genitourinary disorder	No Musculoskeletal/skin disorder	No Endocrine disorders	Malaria	No Nutritional deficiency	No Storage and/or metabolic disorder	No hematologic disorder	No electrolyte abnormality	No	No	Urban	No AMC	No AMC	No acute Medical complication at presentation	prior to unrest	Pre-Urban
620	Within 100kms	9	1 - <12months	Female	Urban	March2023	August 2023	No, there is no wasting	No wasting	No, there is no stunting	No stunting	Fully vaccinated + vaccination uptodate + partially vaccinated	Surgical	Disorders of the abdomen	No CNS disorder	No Respiratory disorder	No cardiovascular disorder	ARM/anorectal malformation	No Genitourinary disorder	No Musculoskeletal/skin disorder	No Endocrine disorders	No Infection	No Nutritional deficiency	No Storage and/or metabolic disorder	No hematologic disorder	No electrolyte abnormality	No	No	Urban	No AMC	No AMC	No acute Medical complication at presentation	prior to unrest	Pre-Urban
621	Greater than 100kms	168	>=144months	Male	Rural	February2023	August 2023	No, there is no wasting	No wasting	No, there is no stunting	No stunting	Fully vaccinated + vaccination uptodate + partially vaccinated	Medical	Central nervous system disorder	GBS	No Respiratory disorder	No cardiovascular disorder	No disorders of the abdomen	No Genitourinary disorder	No Musculoskeletal/skin disorder	No Endocrine disorders	No Infection	No Nutritional deficiency	No Storage and/or metabolic disorder	No hematologic disorder	No electrolyte abnormality	No	No	Rural	No AMC	No AMC	No acute Medical complication at presentation	prior to unrest	Pre-Rural
622	Greater than 100kms	84	>=72months - <144months	Male	Urban	March2023	August 2023	Yes, there is wasting	Moderate wasting	No, there is no stunting	No stunting	Fully vaccinated + vaccination uptodate + partially vaccinated	Medical	Respiratory disorder	No CNS disorder	Pneumonia	No cardiovascular disorder	No disorders of the abdomen	No Genitourinary disorder	No Musculoskeletal/skin disorder	No Endocrine disorders	Pneumonia	No Nutritional deficiency	No Storage and/or metabolic disorder	No hematologic disorder	No electrolyte abnormality	No	Yes	Urban	Yes	No	Parapneumonic collection	prior to unrest	Pre-Urban
623	Greater than 100kms	9	1 - <12months	Female	Urban	January2023	August 2023	Yes, there is wasting	Severe wasting	Yes, there is stunting	Severe Stunting	Fully vaccinated + vaccination uptodate + partially vaccinated	Surgical	Disorders of the abdomen	No CNS disorder	No Respiratory disorder	No cardiovascular disorder	HSD/hirschisprung's diseases	No Genitourinary disorder	No Musculoskeletal/skin disorder	No Endocrine disorders	No Infection	Macronutrient deficiency	No Storage and/or metabolic disorder	No hematologic disorder	No electrolyte abnormality	No	No	Urban	No AMC	No AMC	No acute Medical complication at presentation	prior to unrest	Pre-Urban
624	Greater than 100kms	72	>=72months - <144months	Female	Rural	February2023	August 2023	No, there is no wasting	No wasting	No, there is no stunting	No stunting	Fully vaccinated + vaccination uptodate + partially vaccinated	Medical	Disorders of the abdomen	No CNS disorder	No Respiratory disorder	No cardiovascular disorder	acute hepatitis/acute liver failure/CLD	No Genitourinary disorder	No Musculoskeletal/skin disorder	No Endocrine disorders	No Infection	No Nutritional deficiency	No Storage and/or metabolic disorder	No hematologic disorder	No electrolyte abnormality	No	No	Rural	No AMC	No AMC	No acute Medical complication at presentation	prior to unrest	Pre-Rural
625	Within 100kms	96	>=72months - <144months	Male	Urban	February2023	August 2023	No, there is no wasting	No wasting	No, there is no stunting	No stunting	Fully vaccinated + vaccination uptodate + partially vaccinated	Surgical	Genitourinary disorders	No CNS disorder	No Respiratory disorder	No cardiovascular disorder	No disorders of the abdomen	Hydronephrosis	No Musculoskeletal/skin disorder	No Endocrine disorders	No Infection	No Nutritional deficiency	No Storage and/or metabolic disorder	No hematologic disorder	No electrolyte abnormality	No	Yes	Urban	Yes	No	Sepsis	prior to unrest	Pre-Urban
626	Within 100kms	168	>=144months	Female	Urban	February2023	August 2023	Yes, there is wasting	Moderate wasting	No, there is no stunting	No stunting	Fully vaccinated + vaccination uptodate + partially vaccinated	Medical	Cardiovascular disorder	No CNS disorder	No Respiratory disorder	Rheumatic heart diseases	No disorders of the abdomen	No Genitourinary disorder	No Musculoskeletal/skin disorder	No Endocrine disorders	No Infection	No Nutritional deficiency	No Storage and/or metabolic disorder	No hematologic disorder	No electrolyte abnormality	No	Yes	Urban	Yes	No	CHF	prior to unrest	Pre-Urban
627	Within 100kms	144	>=144months	Male	Rural	January2024	August 2023	No, there is no wasting	No wasting	No, there is no stunting	No stunting	Fully vaccinated + vaccination uptodate + partially vaccinated	Medical	Musculoskeletal and skin disorders	No CNS disorder	No Respiratory disorder	No cardiovascular disorder	No disorders of the abdomen	No Genitourinary disorder	No Musculoskeletal/skin disorder	28	No Infection	No Nutritional deficiency	No Storage and/or metabolic disorder	No hematologic disorder	No electrolyte abnormality	No	No	Rural	No AMC	No AMC	No acute Medical complication at presentation	into the unrest	Into Rural
628	Within 100kms	156	>=144months	Female	Urban	May2023	August 2023	No, there is no wasting	No wasting	No, there is no stunting	No stunting	Fully vaccinated + vaccination uptodate + partially vaccinated	Surgical	Disorders of the abdomen	No CNS disorder	No Respiratory disorder	No cardiovascular disorder	Appendicitis	No Genitourinary disorder	No Musculoskeletal/skin disorder	No Endocrine disorders	No Infection	No Nutritional deficiency	No Storage and/or metabolic disorder	No hematologic disorder	No electrolyte abnormality	No	No	Urban	No AMC	No AMC	No acute Medical complication at presentation	prior to unrest	Pre-Urban
629	Within 100kms	108	>=144months	Male	Urban	January2024	August 2023	No, there is no wasting	No wasting	No, there is no stunting	No stunting	Fully vaccinated + vaccination uptodate + partially vaccinated	Surgical	Genitourinary disorders	No CNS disorder	No Respiratory disorder	No cardiovascular disorder	No disorders of the abdomen	undescended testis	No Musculoskeletal/skin disorder	No Endocrine disorders	No Infection	No Nutritional deficiency	No Storage and/or metabolic disorder	No hematologic disorder	No electrolyte abnormality	No	No	Urban	No AMC	No AMC	No acute Medical complication at presentation	into the unrest	Into Urban
630	Within 100kms	60	>=24months - <72months	Male	Urban	December2023	August 2023	No, there is no wasting	No wasting	No, there is no stunting	No stunting	Fully vaccinated + vaccination uptodate + partially vaccinated	Surgical	Disorders of the abdomen	No CNS disorder	No Respiratory disorder	No cardiovascular disorder	Appendicitis	No Genitourinary disorder	No Musculoskeletal/skin disorder	No Endocrine disorders	No Infection	No Nutritional deficiency	No Storage and/or metabolic disorder	No hematologic disorder	No electrolyte abnormality	No	No	Urban	No AMC	No AMC	No acute Medical complication at presentation	into the unrest	Into Urban
631	Greater than 100kms	12	>=12months - <24months	Male	Rural	November2023	August 2023	No, there is no wasting	No wasting	No, there is no stunting	No stunting	Fully vaccinated + vaccination uptodate + partially vaccinated	Surgical	Central nervous system disorder	Hydrocephalus	No Respiratory disorder	No cardiovascular disorder	No disorders of the abdomen	No Genitourinary disorder	No Musculoskeletal/skin disorder	No Endocrine disorders	No Infection	No Nutritional deficiency	No Storage and/or metabolic disorder	No hematologic disorder	No electrolyte abnormality	No	Yes	Rural	No	Yes	Hydrocephalus	into the unrest	Into Rural
632	Greater than 100kms	60	>=24months - <72months	Male	Rural	January2024	August 2023	No, there is no wasting	No wasting	No, there is no stunting	No stunting	Fully vaccinated + vaccination uptodate + partially vaccinated	Medical	Genitourinary disorders	No CNS disorder	No Respiratory disorder	No cardiovascular disorder	No disorders of the abdomen	Acute Glomerulonephritis	No Musculoskeletal/skin disorder	No Endocrine disorders	No Infection	No Nutritional deficiency	No Storage and/or metabolic disorder	No hematologic disorder	No electrolyte abnormality	No	No	Rural	No AMC	No AMC	No acute Medical complication at presentation	into the unrest	Into Rural
